# Supplementary material for: MOET: a web-based gene set enrichment tool at the Rat Genome Database for multiontology and multispecies analyses
Source: Genetics. 2022 Jan 28;220(4):iyac005. doi: 10.1093/genetics/iyac005 (PMC8982048; doi:10.1093/genetics/iyac005)
Supplement: iyac005_Supplementary_Tables_S1-S11 [file iyac005_supplementary_tables_s1-s11.xlsx]

## Sheet: Table S1
Table S1. Comparison of MOET with a selection of published ontology analysis and visualization software
Name	PMID	Year Started/ Publication Year	Web-based interface	Expression enrichment		Ontology/database used (*see note for more information)								Species (*see note for more information)										Algorithm		Multiple-Test Correction		Website	Notes (*)
						Gene Ontology	Pathway	Mammalian Phenotype	Human Phenotype	Disease Ontology	ChEBI	Other		Human	Rat	Mouse	Dog	Chinchilla	Bonobo	Pig	Squirrel	Other
MOET		2019	√			√	√	√	√	√	√			√	√	√	√	√	√	√	√			Hypergeometric		Bonferroni		https://rgd.mcw.edu/rgdweb/enrichment/start.html
ShinyGO	31882993	2019	√	√		√	√							√	√	√	√	√	√	√	√	√		Hypergeometric distribution; Chi-squared; Student's t-test		False Discovery Rate (FDR)		http://bioinformatics.sdstate.edu/go/	59 plant, 256 animal, 115 archeal and 1678 bacterial species
GOATOOLS	30022098	2018		√		√								√	√	√	√	√	√	√	√	√		Fisher’s exact test		Bonferroni; Sidak; Holm; Benjamini–Hochberg (BH); FDR		https://github.com/tanghaibao/goatools	wide range of organisms
GOnet	30526489	2018	√	√		√								√		√								Hypergeometric distribution;Fisher exact test		FDR		https://tools.dice-database.org/GOnet/
DOSE	25677125	2015		√					√	√				√										Hypergeometric model; house-based		Bonferroni; Benjamini; FDR; q-values		http://www.bioconductor.org/packages/release/bioc/html/DOSE.html
FunRich	33310018	2015	√	√		√	√							√								√		Hypergeometric test		Bonferroni, BH, FDR and q-values		http://www.funrich.org/	download database from UniProt for any organism
Ingenuity IPA	24336805	2014		√		√	√					√		√	√	√								Fisher’s exact test and Z-score				http://www.ingenuity.com/products/ipa
Enrichr	23586463	2013	√	√		√	√	√	√	√	√	√		√		√								q-value, rank (Z-score), Fisher exact test with the z-score for correction		BH		http://amp.pharm.mssm.edu/Enrichr/
GSVA	23323831	2013		√			√					√		√								√		GSVA score		BH		http://www.bioconductor.org/packages/release/bioc/html/GSVA.html	for RNA-seq data
EnrichNet	22962466	2012	√	√		√	√							√										random walk with restart algorithm		BH		http://www.enrichnet.org	KEGG; Biocarta; Reactome; WikiPathways;PID; Interpro;Complexes
g:Profiler	31066453	2011	√	√		√	√		√					√	√	√	√	√	√	√	√	√		Hypergeometric test		BH and Bonferroni; Set Counts and Sizes		https://biit.cs.ut.ee/gprofiler/gost	467 species and strains/KEGG Reactome and WikiPathways; MiRTarBase; TRANSFAC; Homo sapiens Protein Atlas
ToppCluster	20484371	2010	√	√		√	√	√	√	√		√		√		√								Hypergeometric test None		Bonferroni; FDR		https://toppcluster.cchmc.org/	Transcription Factor Binding Sites, predicted MicroRNA targets, PubMed co-citations, Protein domains, Protein–Protein Interactions, Cytoband, Gene Coexpression, Expression Correlation
agrGO	28472432	2009	√	√		√						√		√		√					√	√		Fisher’s tests and z-scores; Hypergeometric and Chi-square tests		FDR		http://bioinfo.cau.edu.cn/agriGO/	Singular Enrichment Analysis, Parametric Analysis of Gene Set Enrichment, Gene Set Enrichment (PAGE) Result,
ClueGO	19237447	2009		√		√	√															√		Hypergeometric distribution		Bonferroni; Bonferroni step-down;BH		http://apps.cytoscape.org/apps/cluego	KEGG; WikiPathways and Reactome/enrichment/depletion tests
DAVID	19033363	2009	√			√						√		√	√	√	√	√	√	√	√	√		Fisher's exact test		Benjamani; Bonferonni; FDR		https://david.ncifcrf.gov/
GAGE	19473525	2009		√		√	√							√										two-sample t-test		FDR; classical BH		http://www.bioconductor.org/packages/release/bioc/html/gage.html
GOrilla	19192299	2009	√	√		√								√	√	√						√		Hypergeometric test		Threshold multiple testing		http://cbl-gorilla.cs.technion.ac.il/#ref
MetaboAnalyst;MetaboAnalystR	19429898	2009	√	√			√				√	√		√								√		Fisher's exact or hypergeometric				https://www.metaboanalyst.ca/
GOEAST	18487275	2008	√			√								√	√	√	√			√		√		Hypergeometric; Fisher's exact test; Chi-square Test		Benjamini–Yekutieli method		http://omicslab.genetics.ac.cn/GOEAST/
GeneCodis 4.0	17204154	2007	√			√	√	√	√			√		√	√	√	√			√		√		Hypergeometric distribution; Chi-Square test		Simulation based method; BH		https://genecodis.genyo.es/
PANTHER	30407594	2006	√	√		√	√					√		√	√	√	√			√		√		Fisher's exact, binomial		FDR, Bonferonni		http://pantherdb.org/
STEM	16597342	2006				√																√		Hypergeometric distribution; Clustering algorithm; binomial distribution		Bonferonni		http://www.cs.cmu.edu/~jernst/stem/
BinGO	15972284	2005				√						√		√	√	√						√		Binomial test;Hypergeometric test		BH; Bonferroni		http://apps.cytoscape.org/apps/bingo	21 additional species
WebGestalt	15980575	2005	√	√		√	√	√	√			√		√	√	√	√			√		√		Fisher’s exact test; paired t-test		BH; BY; Bonferroni; Holm; Hommel		http://www.Webgestalt.org/	7 additional species
GOStat	14962934	2004	√	√		√								√	√	√						√		Fisher’s exact		Chi-squre/BH; Holm		http://gostat.wehi.edu.au	wide range of organisms
FuncAssociate	14668247	2003	√	√		√								√	√	√						√		one-tailed Fisher's Exact Test		Holm’s correction		http://llama.mshri.on.ca/funcassociate/	7 additional species
GSEA	12808457	2003		√		√	√		√			√		√	√	√								Kolmogorov-Smirnov		FDR		http://www.broadinstitute.org/gsea/index.jsp
UFO	32645039	2020										√												Fisher's exact, binomial		Bonferonni, BH		http://apps.cytoscape.org/apps/ufo	User uploaded ontologies
FunSet	31248361	2019	√	√		√								√	√		√					√		Hypergeometric		BH, FDR		http://funset.uno/
AmiGO	19033274	2009	√			√								√	√	√	√			√		√		Fisher's exact, binomial		FDR, Bonferonni		http://amigo.geneontology.org
Worm base enrichment analysis	27618863	2016	√			√	√					√										√		Hypergeometric		BH, FDR		https://wormbase.org/tools/enrichment/tea/tea.cgi	C. elegans
WEGO	29788377	2006	√			√								√	√	√						√		Pearson Chi-Square				http://wego.genomics.org.cn
GO::Term Finder	15297299	2004				√																√		Hypergeometric		Bonferroni, FDR		http://search.cpan.org/dist/GO-TermFinder/
Algal Functional Annotation Tool	21749710	2011	√			√	√					√										√		Hypergeometric				http://pathways.mcdb.ucla.edu/algal/index.html	C. reinhardtii, Chlorella NC64A
Comparative GO	23536820	2013	√			√																√		Kolmogorov–Smirnov, Wilcoxon Rank Sum		Chi-Square		http://turing.ersa.edu.au/BacteriaGO	S. pneumoniae

## Sheet: Table S2
	Table S2. Minimal gene set from LN vs LH differentially expressed liver genes
	RGD ID	Symbol	Chromosome	Start Position	Stop Position	Assembly
	3786	Abcc8	1	102110708	102191287	Rnor_6.0
	628771	Abi2	9	67234612	67284504	Rnor_6.0
	1309314	Accs	3	82742830	82757273	Rnor_6.0
	708557	Acsbg1	8	59184111	59240133	Rnor_6.0
	1562656	Acsf2	10	82284719	82326771	Rnor_6.0
	62086	Acsm3	1	189514504	189541233	Rnor_6.0
	1309578	Acsm5	1	189240955	189270422	Rnor_6.0
	1585016	Adam22	4	22864485	23002969	Rnor_6.0
	621679	Adgrf5	9	20091121	20195706	Rnor_6.0
	2048	Adora1	13	51042111	51076913	Rnor_6.0
	1304583	Ago4	5	144501875	144557165	Rnor_6.0
	1306307	Agtpbp1	17	5510009	5614416	Rnor_6.0
	2070	Agtr1a	17	35907102	35958136	Rnor_6.0
	61924	Aif1	20	5161350	5167176	Rnor_6.0
	1562920	Aig1	1	7816841	8038805	Rnor_6.0
	620407	Ajuba	15	33208210	33218456	Rnor_6.0
	1306847	Akr1c1	17	69441253	69460334	Rnor_6.0
	1311841	Akr1c2	17	69388337	69435160	Rnor_6.0
	1309458	Aldh1l2	7	26375866	26425838	Rnor_6.0
	1305468	Alg8	1	162342061	162362139	Rnor_6.0
	1308879	Amdhd1	7	34362635	34406282	Rnor_6.0
	2320121	Angptl8	8	22855495	22858565	Rnor_6.0
	1564227	Ankrd33b	2	84361061	84436912	Rnor_6.0
	621173	Anxa7	15	4254470	4281296	Rnor_6.0
	1306480	Apol3	7	118685022	118694016	Rnor_6.0
	2141	Aqp1	4	85551503	85563683	Rnor_6.0
	628763	Aqp11	1	162703394	162713560	Rnor_6.0
	2318374	Arhgap33	1	88977460	88990780	Rnor_6.0
	2152	Arl4a	6	59945926	59950586	Rnor_6.0
	1305535	Arl6	11	42858476	42884324	Rnor_6.0
	621693	Aspa	10	59839693	59888244	Rnor_6.0
	1310111	Aspdh	1	100471066	100473327	Rnor_6.0
	2165	Atf3	13	109817892	109849632	Rnor_6.0
	1303238	Atp6v0e2	4	78168117	78171265	Rnor_6.0
	1310077	B3gnt2	14	107592336	107617189	Rnor_6.0
	1306693	Bach1	11	27364913	27398713	Rnor_6.0
	1589465	Bcl3	1	80730758	80745273	Rnor_6.0
	1306934	Bcl9	2	199334644	199420083	Rnor_6.0
	1303224	Bhlhb9	X	106359981	106393457	Rnor_6.0
	1308859	Blk	15	46555552	46593778	Rnor_6.0
	1306551	Bloc1s2	1	263913901	263920989	Rnor_6.0
	1562963	C17h6orf52	17	21600326	21615888	Rnor_6.0
	1359204	C1qtnf1	10	107455845	107477160	Rnor_6.0
	1305010	C1qtnf3	2	60920160	60942586	Rnor_6.0
	620005	C4a	20	2651599	2678183	Rnor_6.0
	1591983	C4b	20	4302344	4316752	Rnor_6.0
	2241	Ca3	2	88126519	88136063	Rnor_6.0
	70516	Ca6	5	167226246	167244786	Rnor_6.0
	1307035	Cadm3	13	91842311	91873126	Rnor_6.0
	620288	Calr	19	25956771	25961666	Rnor_6.0
	708430	Camk2n1	5	156876706	156878486	Rnor_6.0
	628755	Cavin3	1	170317099	170318688	Rnor_6.0
	1307670	Ccbe1	18	61758754	62013194	Rnor_6.0
	1593250	Ccdc141	3	63865240	64024208	Rnor_6.0
	1561424	Ccdc68	18	68408812	68472323	Rnor_6.0
	67401	Ccnf	10	13594687	13619935	Rnor_6.0
	1304649	Cdc14a	2	219302577	219458345	Rnor_6.0
	619748	Cdh17	5	25354187	25443675	Rnor_6.0
	621089	Cdh3	19	38668957	38719801	Rnor_6.0
	1309401	Cend1	1	214407072	214410069	Rnor_6.0
	1311935	Chd1l	2	199714044	199792270	Rnor_6.0
	61944	Chka	1	219076618	219126221	Rnor_6.0
	1309885	Chodl	11	17537980	17560305	Rnor_6.0
	70878	Cit	12	46334669	46494152	Rnor_6.0
	68432	Cldn7	10	56576326	56578632	Rnor_6.0
	1307765	Cmtm6	8	122789208	122807560	Rnor_6.0
	1591926	Cmtm7	8	122814563	122841479	Rnor_6.0
	735040	Cmtm8	8	122848249	122913597	Rnor_6.0
	71085	Col4a3	9	88357528	88484735	Rnor_6.0
	1565499	Col4a5	X	112769595	112983720	Rnor_6.0
	1304702	Colgalt2	13	69797558	69902916	Rnor_6.0
	1596701	Cops9	9	99813332	99818262	Rnor_6.0
	708560	Coro6	10	62691952	62700658	Rnor_6.0
	2397	Cpt1b	7	130395211	130404731	Rnor_6.0
	1303031	Crat	3	8967984	8981959	Rnor_6.0
	621030	Csad	7	143781520	143810880	Rnor_6.0
	621063	Csf1	2	210522370	210550546	Rnor_6.0
	621404	Csnk1g1	8	71533372	71688483	Rnor_6.0
	62053	Csrp1	13	52553843	52575054	Rnor_6.0
	1310644	Cul2	17	56952480	56992716	Rnor_6.0
	628627	Cyp2b3	1	83163103	83236615	Rnor_6.0
	2475	Cyp2e1	1	213511892	213522195	Rnor_6.0
	620007	Cyp2j4	5	119546458	119564843	Rnor_6.0
	1306078	Cyp2s1	1	82595211	82610350	Rnor_6.0
	68945	Cyp4a1	5	134492734	134507158	Rnor_6.0
	1307976	D2hgdh	9	100956570	100974393	Rnor_6.0
	1304708	Dapk2	8	71822107	71941941	Rnor_6.0
	61895	Dcn	7	38742250	38782282	Rnor_6.0
	1308576	Ddhd1	15	19963639	20032263	Rnor_6.0
	1563805	Dnah17	10	107028115	107161288	Rnor_6.0
	1562486	Dnajc5b	2	104290726	104382846	Rnor_6.0
	1564707	Dock11	X	122507169	122690463	Rnor_6.0
	620324	Dpep1	19	55973447	55998830	Rnor_6.0
	621127	Dpp3	1	220166124	220189762	Rnor_6.0
	1565144	Dtx3l	11	67758093	67767623	Rnor_6.0
	1310090	Dusp26	16	64798782	64806459	Rnor_6.0
	1306425	Dusp8	1	215030429	215043111	Rnor_6.0
	69353	Ech1	1	87009798	87015996	Rnor_6.0
	1359654	Echdc1	1	30874410	30921117	Rnor_6.0
	1308525	Echdc2	5	127770570	127789568	Rnor_6.0
	621762	Ehd3	6	25076012	25102457	Rnor_6.0
	1310687	Elf3	13	52083873	52088798	Rnor_6.0
	1309296	Ell2	2	2456189	2525590	Rnor_6.0
	1303218	Emcn	2	242634319	242715489	Rnor_6.0
	1306034	Epb41l4a	18	26570051	26788586	Rnor_6.0
	1305306	Epb42	3	112967095	112985318	Rnor_6.0
	1561537	Ercc6l2	17	1325654	1421732	Rnor_6.0
	1583889	Eri2	1	189540145	189549891	Rnor_6.0
	1311034	Ethe1	1	81457008	81472061	Rnor_6.0
	1312007	Etv1	6	58467215	58558640	Rnor_6.0
	1311577	Etv3	2	186872483	186887294	Rnor_6.0
	735186	Evc	14	78213601	78253266	Rnor_6.0
	1311132	Exoc3l1	19	37245269	37252789	Rnor_6.0
	727845	F8	18	367862	399242	Rnor_6.0
	1561302	Fam167a	15	46613761	46643771	Rnor_6.0
	1308003	Farp2	9	100660366	100767940	Rnor_6.0
	1593433	Fbxo3	3	93968827	94000863	Rnor_6.0
	2599	Fcer1g	13	89601894	89606326	Rnor_6.0
	619997	Fcer2	12	2233772	2245324	Rnor_6.0
	1303067	Fcgr3a	13	89385775	89396047	Rnor_6.0
	1583681	Fer1l5	9	42943362	42998126	Rnor_6.0
	2604	Fgb	2	182028044	182035026	Rnor_6.0
	2613	Fgg	2	181987080	181994523	Rnor_6.0
	620169	Fgl1	16	54153086	54188120	Rnor_6.0
	621319	Fgr	5	151172189	151199746	Rnor_6.0
	1309155	Fkbp5	20	7976704	8097290	Rnor_6.0
	2622	Fmo1	13	80712885	80745095	Rnor_6.0
	1308515	Folr2	1	166915045	166933377	Rnor_6.0
	1311796	Gadd45g	17	13391474	13393219	Rnor_6.0
	61913	Gas6	16	81213364	81243824	Rnor_6.0
	1305157	Gask1a	8	130581072	130614118	Rnor_6.0
	1311040	Gbp5	2	248178441	248196873	Rnor_6.0
	1306050	Gdap2	2	202470485	202526849	Rnor_6.0
	1563706	Gimd1	2	237679672	237714434	Rnor_6.0
	1309270	Gli2	13	34829021	35049172	Rnor_6.0
	1304896	Glt1d1	12	32666664	32749617	Rnor_6.0
	1560458	Gmppb	8	116826251	116856159	Rnor_6.0
	1304683	Gnat1	8	116433302	116438038	Rnor_6.0
	1306711	Gpa33	13	84334598	84368154	Rnor_6.0
	1565703	Gpat3	14	10343287	10396565	Rnor_6.0
	61921	Gpr88	2	219258346	219263819	Rnor_6.0
	1306999	Gpx7	5	128001766	128009610	Rnor_6.0
	1563391	Gstm6	2	210733594	210738368	Rnor_6.0
	1305288	Haus4	15	33182139	33193880	Rnor_6.0
	2794	Hgf	4	15435460	15505377	Rnor_6.0
	619932	Hhex	1	256101994	256107581	Rnor_6.0
	1359106	Hmgn3	8	90628203	90665055	Rnor_6.0
	2806	Hmox1	19	14508634	14515455	Rnor_6.0
	62040	Hpx	1	170423558	170431066	Rnor_6.0
	1310808	Hsf4	19	37225800	37232048	Rnor_6.0
	71003	Hspb8	12	45905371	45920014	Rnor_6.0
	2857	Icam1	8	22035287	22047049	Rnor_6.0
	1305039	Icam5	8	22050222	22057209	Rnor_6.0
	2858	Id1	3	148214623	148216715	Rnor_6.0
	69404	Ifi27	6	127327959	127334430	Rnor_6.0
	1559721	Ifi27l2b	6	127336305	127337791	Rnor_6.0
	2873	Igfbp2	9	80118029	80144804	Rnor_6.0
	2876	Igfbp5	9	80154230	80166813	Rnor_6.0
	1565384	Igfn1	13	52791188	52823037	Rnor_6.0
	1308352	Ikbke	13	48031325	48056394	Rnor_6.0
	620042	Il18bp	1	167091521	167095727	Rnor_6.0
	1562618	Insyn1	8	63286841	63297080	Rnor_6.0
	620529	Ip6k2	8	117574136	117599849	Rnor_6.0
	1308846	Irak3	7	64922830	64982224	Rnor_6.0
	1307828	Irf7	1	214249388	214252909	Rnor_6.0
	1308766	Irf9	15	34282936	34288981	Rnor_6.0
	1305163	Irgm	10	34213885	34221968	Rnor_6.0
	1310312	Isg15	5	173624862	173629124	Rnor_6.0
	70881	Itih4	16	6970367	6985538	Rnor_6.0
	1306290	Ivns1abp	13	68702970	68722472	Rnor_6.0
	1308416	Jph3	19	54553419	54613477	Rnor_6.0
	2943	Jun	5	114011184	114014277	Rnor_6.0
	68394	Kcnd3	2	207923775	208140727	Rnor_6.0
	2963	Kcnn2	18	39331894	39479574	Rnor_6.0
	70918	Klf15	4	122364688	122377690	Rnor_6.0
	1305132	Klhdc8a	13	49074644	49082729	Rnor_6.0
	61978	Klrg1	4	155038936	155051449	Rnor_6.0
	1359376	Kng1	11	81421672	81444466	Rnor_6.0
	1308838	Krt23	10	87391623	87407634	Rnor_6.0
	1304788	Lactb	8	72750174	72766307	Rnor_6.0
	69416	Lancl1	9	74018192	74048098	Rnor_6.0
	620837	Lgals3bp	10	107415334	107424672	Rnor_6.0
	1560177	Lhfpl6	2	142262236	142461980	Rnor_6.0
	71074	Lhx1	10	71843991	71849293	Rnor_6.0
	2323094	LOC100359951	9	1012044	1012567	Rnor_6.0
	2318734	LOC100362149	3	22964222	22964734	Rnor_6.0
	2318569	LOC100362216	9	93061835	93070449	Rnor_6.0
	2324274	LOC100362684	5	161889229	161889746	Rnor_6.0
	2318588	LOC100365697	9	37223729	37231291	Rnor_6.0
	11429468	LOC108348302	16	21392504	21402880	Rnor_6.0
	1563837	LOC361346	18	68957542	68984087	Rnor_6.0
	1597421	LOC689065	1	219743744	219758867	Rnor_6.0
	3015	Lox	18	47500320	47577819	Rnor_6.0
	620565	Lpar3	2	252090634	252159221	Rnor_6.0
	1307646	Lpin1	6	41796214	41905149	Rnor_6.0
	1310051	Lpo	10	75100385	75120247	Rnor_6.0
	1311013	Lrrc4c	3	85421169	86821783	Rnor_6.0
	1311979	Lrrc8e	12	2557267	2568416	Rnor_6.0
	1303162	Ltb	20	5184631	5186476	Rnor_6.0
	1307033	Ltbp4	1	84118046	84152095	Rnor_6.0
	620677	Ltc4s	10	35736486	35743088	Rnor_6.0
	1566001	Lurap1	5	134991997	135001720	Rnor_6.0
	1308059	Lurap1l	5	98468039	98515126	Rnor_6.0
	1593616	Lyc2	7	60316045	60323610	Rnor_6.0
	69053	Lypd3	1	81499856	81504306	Rnor_6.0
	1308694	Mab21l3	2	204231936	204269235	Rnor_6.0
	1307499	Mad2l2	5	164943183	164956255	Rnor_6.0
	1307252	Manf	8	115623175	115626408	Rnor_6.0
	620666	Map2k6	10	98707160	98823054	Rnor_6.0
	1306565	Map3k5	1	15412603	15613752	Rnor_6.0
	3054	Mbp	18	79326738	79437310	Rnor_6.0
	620463	Mcam	8	48472824	48481005	Rnor_6.0
	1561988	Mcc	18	35683185	35817117	Rnor_6.0
	1308330	Megf9	5	86586996	86696388	Rnor_6.0
	1310174	Mfsd2a	5	140642865	140657759	Rnor_6.0
	3098	Mme	2	153799203	153880910	Rnor_6.0
	1308496	Mocos	18	16590086	16636312	Rnor_6.0
	1308244	Mpped1	7	124675087	124751408	Rnor_6.0
	1307196	Mpzl2	8	49342067	49353080	Rnor_6.0
	69333	Msln	10	15119700	15129129	Rnor_6.0
	1306465	Mst1r	8	116686601	116700132	Rnor_6.0
	1559961	Myo19	10	72198475	72227892	Rnor_6.0
	1561153	Myo7b	18	24742329	24823889	Rnor_6.0
	1308126	Mzt2b	11	89276869	89283939	Rnor_6.0
	1311843	N6amt1	11	27004335	27016690	Rnor_6.0
	1564723	Naa11	14	13827615	13838642	Rnor_6.0
	620990	Nap1l3	X	95059334	95062132	Rnor_6.0
	1303131	Ncam2	11	19669922	20705063	Rnor_6.0
	1311104	Nceh1	2	112868834	112932622	Rnor_6.0
	1310526	Ndn	1	122981755	122983354	Rnor_6.0
	727779	Nek6	3	22811927	22888598	Rnor_6.0
	1308056	Neurl4	10	56511861	56524233	Rnor_6.0
	1310558	Nfrkb	8	32530412	32561955	Rnor_6.0
	1564315	Nipal2	7	73339706	73450262	Rnor_6.0
	1305809	Nkain4	3	176444545	176465197	Rnor_6.0
	1311721	Nmi	3	37458891	37480984	Rnor_6.0
	1587344	Noct	2	140286661	140306869	Rnor_6.0
	3197	Npy	4	79557856	79565059	Rnor_6.0
	69057	Nr1i2	11	65022100	65058546	Rnor_6.0
	708393	Oas1b	12	41255762	41266430	Rnor_6.0
	1359647	Oas1f	12	41227910	41237209	Rnor_6.0
	6497100	Oas1g	12	42343103	42355139	Rnor_6.0
	1359379	Oas1i	12	41155489	41167501	Rnor_6.0
	1359279	Oas1k	12	41293803	41307352	Rnor_6.0
	1308586	Oasl	12	47444138	47456680	Rnor_6.0
	1564322	Odf3b	7	130347945	130351573	Rnor_6.0
	1309741	Olfm2	8	21684307	21762000	Rnor_6.0
	3241	P2rx7	12	39353613	39396042	Rnor_6.0
	1307534	Parp9	11	67724071	67758027	Rnor_6.0
	3258	Pax6	3	95700241	95728682	Rnor_6.0
	1304963	Pcare	6	23337507	23346232	Rnor_6.0
	1306297	Pcdh20	15	71772777	71779033	Rnor_6.0
	3276	Pctp	10	77491445	77537268	Rnor_6.0
	70924	Pdzk1	2	198965685	198999323	Rnor_6.0
	619842	Pex11a	1	141474189	141481270	Rnor_6.0
	1310353	Pex11b	2	198762138	198771040	Rnor_6.0
	3305	Pf4	14	18848549	18849258	Rnor_6.0
	1304926	Pfas	10	55571881	55593384	Rnor_6.0
	3307	Pfkfb1	X	23092143	23145923	Rnor_6.0
	619744	Pgap2	1	167309021	167335550	Rnor_6.0
	1310390	Phf19	3	13957136	13978283	Rnor_6.0
	1304952	Pianp	4	157508862	157517676	Rnor_6.0
	1560766	Pid1	9	91667748	91683468	Rnor_6.0
	620437	Pigl	10	48774018	48831848	Rnor_6.0
	1309862	Pla2g2d	5	157222636	157228795	Rnor_6.0
	1309777	Pla2r1	3	46488963	46621873	Rnor_6.0
	1309485	Plaat1	11	75125951	75145868	Rnor_6.0
	1310812	Pmvk	2	188784329	188793890	Rnor_6.0
	2300155	Pnkd	9	81566074	81634531	Rnor_6.0
	68335	Por	12	23998411	24017063	Rnor_6.0
	1308930	Ppp1r3g	17	29566032	29570294	Rnor_6.0
	1304764	Ppp2r1b	8	55279278	55311768	Rnor_6.0
	631441	Ppp2r2b	18	36985709	37421383	Rnor_6.0
	1307842	Prcp	1	157701089	157750177	Rnor_6.0
	1307865	Prex2	5	7622668	7941715	Rnor_6.0
	3387	Prkaa1	2	54857688	54893404	Rnor_6.0
	1304701	Prmt6	2	213173403	213180721	Rnor_6.0
	1309403	Proser1	2	142686724	142706359	Rnor_6.0
	620207	Prpsap2	10	48008799	48044435	Rnor_6.0
	1311589	Prr15	4	84478839	84481885	Rnor_6.0
	1560542	Prrg4	3	94783866	94808861	Rnor_6.0
	1562419	Prrt3	4	145449574	145458900	Rnor_6.0
	1308251	Prxl2b	5	172304799	172307402	Rnor_6.0
	1307428	Psmb10	19	37909543	37912027	Rnor_6.0
	3426	Psmb8	20	3990809	3993772	Rnor_6.0
	1309098	Ptk6	3	176698305	176706896	Rnor_6.0
	61970	Ptp4a1	9	37223363	37254222	Rnor_6.0
	620776	Ptprm	9	114846095	115555261	Rnor_6.0
	620777	Ptprn	9	82446626	82462314	Rnor_6.0
	61904	Ptprn2	6	144384773	145133042	Rnor_6.0
	1308128	Qpctl	1	80046975	80057022	Rnor_6.0
	68957	Qsox1	13	73423396	73460890	Rnor_6.0
	1562576	Ranbp17	10	18139763	18445347	Rnor_6.0
	1309908	Rap1gap	5	156008868	156074350	Rnor_6.0
	1309509	Rarres1	2	164650722	164684982	Rnor_6.0
	619727	Rasd1	10	46330361	46339326	Rnor_6.0
	1562220	Rasgef1b	14	11499692	12028513	Rnor_6.0
	621694	Rassf5	13	47956754	48022333	Rnor_6.0
	631338	Rcan1	11	32539689	32620274	Rnor_6.0
	69198	Rcan2	9	19518568	19749145	Rnor_6.0
	1309508	Reep6	7	12240059	12246814	Rnor_6.0
	3555	Resp18	9	82470794	82477136	Rnor_6.0
	1565003	Retreg1	2	78391921	78401569	Rnor_6.0
	1307491	Rfx6	20	32709282	32764040	Rnor_6.0
	1311739	RGD1311739	3	123688633	123702762	Rnor_6.0
	1308231	Rhbdd2	12	24091132	24102081	Rnor_6.0
	1310133	Rinl	1	86971997	86983306	Rnor_6.0
	1311691	Ripk4	11	38251991	38274234	Rnor_6.0
	1305913	Rpl10l	6	88231273	88232549	Rnor_6.0
	619887	Rps2	10	14088171	14090020	Rnor_6.0
	621037	Rps20	5	16706052	16707214	Rnor_6.0
	1590988	Rps4y2	4	182745448	182746381	Rnor_6.0
	735037	RT1-S3	20	3176124	3180825	Rnor_6.0
	1563384	Rtn4ip1	20	48881124	48924921	Rnor_6.0
	1310546	Rtp3	8	119260609	119265501	Rnor_6.0
	1306974	Rtp4	11	80638945	80650802	Rnor_6.0
	1307281	Sacs	15	41448078	41530412	Rnor_6.0
	1311012	Samd5	1	3713750	3763392	Rnor_6.0
	1310078	Sarm1	10	65742343	65766050	Rnor_6.0
	1586174	Sat1	X	43626480	43629767	Rnor_6.0
	1305561	Satb1	9	2181135	2277949	Rnor_6.0
	1585844	Sdf2l1	11	88122271	88124513	Rnor_6.0
	1598329	Sec31b	1	264266279	264294687	Rnor_6.0
	727939	Sema3d	4	19224378	19413519	Rnor_6.0
	1304636	Sema4a	2	187799568	187823014	Rnor_6.0
	1359239	Serpina11	6	127647180	127656603	Rnor_6.0
	1595901	Serpina6	6	127523948	127534178	Rnor_6.0
	1562244	Sestd1	3	64037814	64134973	Rnor_6.0
	1307467	Set	19	58420635	58422153	Rnor_6.0
	1565710	Shisa3	14	42216653	42221225	Rnor_6.0
	1308582	Shmt2	7	70824718	70829822	Rnor_6.0
	1311125	Slc16a11	10	56822697	56826480	Rnor_6.0
	628870	Slc17a8	7	30215231	30274993	Rnor_6.0
	1311940	Slc17a9	3	176228433	176246971	Rnor_6.0
	1583942	Slc25a33	5	166701463	166726794	Rnor_6.0
	708535	Slc27a5	1	65576599	65587192	Rnor_6.0
	61899	Slc29a1	9	17784468	17799008	Rnor_6.0
	1310545	Slc29a4	12	13914114	13924511	Rnor_6.0
	1359689	Slc30a3	6	26629752	26650106	Rnor_6.0
	1311242	Slc35f2	8	58347474	58391462	Rnor_6.0
	1309472	Slc46a1	10	65728508	65741708	Rnor_6.0
	1309275	Slc7a11	2	139453774	139528479	Rnor_6.0
	1305905	Slc7a4	11	87445585	87450008	Rnor_6.0
	1310957	Slitrk5	15	96817907	96826760	Rnor_6.0
	1585960	Smtnl2	10	58951845	58973020	Rnor_6.0
	1307728	Sntb1	7	95395417	95670093	Rnor_6.0
	1306272	Spic	7	29225721	29233452	Rnor_6.0
	1562310	Spring1	12	43920564	43940798	Rnor_6.0
	1306602	Srms	3	176709742	176716146	Rnor_6.0
	1306970	Ssc4d	12	23752823	23769466	Rnor_6.0
	620308	Sstr3	7	119760881	119768082	Rnor_6.0
	1308964	Stac3	7	70807427	70815271	Rnor_6.0
	1309475	Stard4	18	25982210	25997555	Rnor_6.0
	3772	Stat3	10	88790401	88842263	Rnor_6.0
	1310058	Stx18	14	77402952	77492910	Rnor_6.0
	1308882	Sult2b1	1	101712254	101774683	Rnor_6.0
	1306372	Supt4h1	10	75032365	75038547	Rnor_6.0
	1307893	Tapbpl	4	157735748	157743199	Rnor_6.0
	3820	Tat	19	41675639	41686195	Rnor_6.0
	735136	Tcirg1	1	219126687	219139466	Rnor_6.0
	70488	Tfrc	11	71397423	71419263	Rnor_6.0
	621081	Tgm2	3	154597165	154627257	Rnor_6.0
	1307279	Timm21	18	81803165	81807627	Rnor_6.0
	1563041	Tlcd4	2	224768034	224843198	Rnor_6.0
	1359409	Tmbim1	9	81569289	81586469	Rnor_6.0
	1560541	Tmem100	10	77537340	77543710	Rnor_6.0
	1559450	Tmem102	10	56410898	56413154	Rnor_6.0
	1309948	Tmem135	1	152886496	153096225	Rnor_6.0
	1565845	Tmem144	2	178585586	178617094	Rnor_6.0
	1306105	Tmem150c	14	11094655	11166323	Rnor_6.0
	1563286	Tmem164	X	113947355	114110064	Rnor_6.0
	1310269	Tmem179	6	137073684	137084739	Rnor_6.0
	1585251	Tmem200b	5	150079504	150082268	Rnor_6.0
	1309886	Tmem79	2	187701522	187706452	Rnor_6.0
	620766	Tmprss2	11	38063914	38103406	Rnor_6.0
	1563614	Tnfrsf11a	13	25778306	25835802	Rnor_6.0
	1311973	Tnnc2	3	161243607	161246335	Rnor_6.0
	1309468	Top3b	11	88346305	88374896	Rnor_6.0
	1311779	Tpcn2	1	218419182	218448902	Rnor_6.0
	1306398	Tram1l1	2	228544418	228546599	Rnor_6.0
	1308714	Trim36	18	40081028	40134673	Rnor_6.0
	1309168	Trim45	2	203301838	203310532	Rnor_6.0
	1304579	Trim5	1	169446774	169463760	Rnor_6.0
	1311889	Trpm2	20	11434062	11482880	Rnor_6.0
	69337	Trpv4	12	47698915	47737902	Rnor_6.0
	3850	Tsc22d1	15	58554358	58658156	Rnor_6.0
	1560411	Tspan18	3	82097068	82236694	Rnor_6.0
	1560915	Tspan33	4	56981283	57005866	Rnor_6.0
	1303264	Ttc12	8	53770685	53818873	Rnor_6.0
	1565122	Ttc21b	3	52286794	52361060	Rnor_6.0
	1561363	Ttc26	4	66090178	66147998	Rnor_6.0
	1308323	Uba7	8	116754178	116766765	Rnor_6.0
	1307960	Ube2l6	3	72191533	72206190	Rnor_6.0
	1359153	Usp18	4	153812312	153834374	Rnor_6.0
	621073	Usp2	8	48403985	48432525	Rnor_6.0
	3962	Vipr2	6	143932960	144009476	Rnor_6.0
	1310075	Vnn1	1	22614832	22625134	Rnor_6.0
	1561849	Vxn	5	9355490	9381161	Rnor_6.0
	1305361	Wfikkn2	10	81936156	81943142	Rnor_6.0
	1308212	Wscd1	10	58330711	58372966	Rnor_6.0
	1585988	Xaf1	10	58860647	58872782	Rnor_6.0
	735206	Yipf1	5	126932730	126968110	Rnor_6.0
	735143	Zfhx2	15	33719313	33752665	Rnor_6.0
	620595	Zfp111	1	81035686	81046934	Rnor_6.0
	1306631	Zfp324	1	65604342	65612196	Rnor_6.0
	2967	Zfp354a	10	36586495	36600172	Rnor_6.0
	1310756	Zfp541	1	77957188	77993816	Rnor_6.0
	1309146	Zfp622	2	78407312	78421152	Rnor_6.0
	1562768	Zfp711	X	84062363	84095888	Rnor_6.0
	1306344	Znfx1	3	163787101	163847671	Rnor_6.0
	1592195	Znrf1	19	43750205	43834962	Rnor_6.0

## Sheet: Table S3
	Table S3. Gene set from DOID:0060158 acquired metabolic disease
	RGD ID	Symbol	Chromosome	Start Position	Stop Position	Assembly
	2004	A2m	4	154309426	154359138	Rnor_6.0
	708522	Aacs	12	36512393	36555694	Rnor_6.0
	2006	Aanat	10	105568091	105572407	Rnor_6.0
	1310617	Aars2	9	17869301	17881762	Rnor_6.0
	620685	Aatf	10	71744648	71837851	Rnor_6.0
	620948	Abat	10	7093406	7200439	Rnor_6.0
	631344	Abca1	5	69857717	69983042	Rnor_6.0
	619930	Abcb11	3	55480024	55587946	Rnor_6.0
	619951	Abcb1a	4	22339829	22517642	Rnor_6.0
	3318	Abcb1b	4	22225123	22307577	Rnor_6.0
	620248	Abcb4	4	22133984	22192687	Rnor_6.0
	2366	Abcc2	1	263554426	263612556	Rnor_6.0
	71101	Abcc3	10	82047308	82116928	Rnor_6.0
	620266	Abcc4	15	103695415	103927980	Rnor_6.0
	70913	Abcc5	11	84395982	84490215	Rnor_6.0
	620268	Abcc6	1	101954786	102013252	Rnor_6.0
	3786	Abcc8	1	102110708	102191287	Rnor_6.0
	3787	Abcc9	4	176806098	176928540	Rnor_6.0
	1307273	Abcd4	6	108315026	108329550	Rnor_6.0
	631345	Abcg2	4	88765441	88890268	Rnor_6.0
	620298	Abcg5	6	7935771	7961207	Rnor_6.0
	620300	Abcg8	6	7961413	7980708	Rnor_6.0
	67379	Acaa1a	8	128027880	128036471	Rnor_6.0
	621248	Acaca	10	71519392	71719910	Rnor_6.0
	620500	Acacb	12	48127149	48238969	Rnor_6.0
	2012	Acadm	2	260124418	260148589	Rnor_6.0
	620514	Acads	12	47254503	47263747	Rnor_6.0
	2014	Acadvl	10	56619321	56624468	Rnor_6.0
	1359366	Acat2	1	47972399	47992654	Rnor_6.0
	2493	Ace	10	94170766	94213831	Rnor_6.0
	728890	Ace2	X	32050734	32095860	Rnor_6.0
	69313	Ache	12	22472358	22477052	Rnor_6.0
	2018	Acly	10	88392248	88442845	Rnor_6.0
	620868	Acmsd	13	44424689	44468734	Rnor_6.0
	2019	Aco1	5	56425076	56481218	Rnor_6.0
	70894	Acot1	6	107485088	107493082	Rnor_6.0
	621055	Acot2	6	107460596	107468324	Rnor_6.0
	619757	Acox1	10	104724534	104748003	Rnor_6.0
	2020	Acp1	6	49836064	49851714	Rnor_6.0
	2022	Acp5	8	23142733	23149067	Rnor_6.0
	1564880	Acrbp	4	157563990	157577045	Rnor_6.0
	2015	Acsl1	16	48937456	49003898	Rnor_6.0
	70552	Acsl3	9	84569601	84593565	Rnor_6.0
	69403	Acsl6	10	39654771	39717592	Rnor_6.0
	727928	Acsm4	1	189432604	189458799	Rnor_6.0
	1305489	Acss2	3	151032925	151075856	Rnor_6.0
	620200	Acvr1	3	44432476	44539680	Rnor_6.0
	2029	Acvrl1	7	142769942	142787336	Rnor_6.0
	2031	Ada	3	160115840	160139947	Rnor_6.0
	620404	Adam17	6	43400525	43448280	Rnor_6.0
	69299	Adam2	15	42708536	42751281	Rnor_6.0
	621241	Adamts1	11	25342119	25350938	Rnor_6.0
	621242	Adamts4	13	89622996	89632485	Rnor_6.0
	1306889	Adamts9	4	124660254	124860997	Rnor_6.0
	71099	Adar	2	189045551	189085448	Rnor_6.0
	2033	Adarb1	20	11972352	12101022	Rnor_6.0
	708450	Adcy10	13	83701952	83787010	Rnor_6.0
	71009	Adcy3	6	28570941	28648848	Rnor_6.0
	71014	Adcy5	11	68695839	68842452	Rnor_6.0
	2036	Adcy8	7	105353883	105593372	Rnor_6.0
	2037	Adcyap1	9	121705897	121725736	Rnor_6.0
	2038	Adcyap1r1	4	85662809	85711696	Rnor_6.0
	620768	Adgrl1	19	25029037	25069146	Rnor_6.0
	620836	Adgrl3	14	28362176	29226085	Rnor_6.0
	628748	Adipoq	11	81330845	81344488	Rnor_6.0
	1303151	Adipor1	13	51240470	51260233	Rnor_6.0
	1307891	Adipor2	4	151412135	151480108	Rnor_6.0
	2046	Adk	15	3033535	3435888	Rnor_6.0
	2047	Adm	1	175443189	175447260	Rnor_6.0
	2048	Adora1	13	51042111	51076913	Rnor_6.0
	2049	Adora2a	20	14265251	14282873	Rnor_6.0
	2050	Adora2b	10	48569563	48586366	Rnor_6.0
	2055	Adra1a	15	43296997	43398314	Rnor_6.0
	2054	Adra1b	10	29392762	29450644	Rnor_6.0
	2056	Adra2a	1	274766283	274769083	Rnor_6.0
	2057	Adra2b	3	119805941	119809987	Rnor_6.0
	2059	Adrb1	1	277537585	277538985	Rnor_6.0
	2060	Adrb2	18	57513792	57515834	Rnor_6.0
	2061	Adrb3	16	69003541	69006632	Rnor_6.0
	1307617	Adsl	7	122157201	122192328	Rnor_6.0
	1590342	Adssl1	6	137184818	137206694	Rnor_6.0
	1311694	Aff4	10	38692167	38773021	Rnor_6.0
	628844	Agap2	7	70360199	70377422	Rnor_6.0
	69258	Ager	20	4363152	4366079	Rnor_6.0
	1306376	Agl	2	219788234	219843189	Rnor_6.0
	1309229	Agpat2	3	4044741	4055384	Rnor_6.0
	2068	Agrp	19	37525941	37584875	Rnor_6.0
	2069	Agt	19	57321594	57333460	Rnor_6.0
	2070	Agtr1a	17	35907102	35958136	Rnor_6.0
	2072	Agtr2	X	119389480	119393845	Rnor_6.0
	1359346	Agtrap	5	164888069	164898387	Rnor_6.0
	2073	Agxt	9	100281339	100291292	Rnor_6.0
	69260	Ahcy	3	150587833	150603057	Rnor_6.0
	1310031	Ahdc1	5	151209894	151277192	Rnor_6.0
	1303040	Ahi1	1	16478127	16601769	Rnor_6.0
	2074	Ahr	6	54963990	55001806	Rnor_6.0
	2075	Ahsg	11	81711269	81717594	Rnor_6.0
	1303222	Aicda	4	155359909	155371104	Rnor_6.0
	61924	Aif1	20	5161350	5167176	Rnor_6.0
	620817	Aifm1	X	135304063	135343062	Rnor_6.0
	1311139	Aire	20	11365630	11380636	Rnor_6.0
	2076	Ak1	3	11652143	11659135	Rnor_6.0
	620826	Akap1	10	76151013	76183987	Rnor_6.0
	1359735	Akap3	4	159399686	159425512	Rnor_6.0
	620829	Akap5	6	99356509	99361909	Rnor_6.0
	621650	Akp3	9	94228960	94232001	Rnor_6.0
	68346	Akr1a1	5	135482068	135498693	Rnor_6.0
	2092	Akr1b1	4	61706866	61720959	Rnor_6.0
	1306847	Akr1c1	17	69441253	69460334	Rnor_6.0
	1311841	Akr1c2	17	69388337	69435160	Rnor_6.0
	708428	Akr1c3	17	69761126	69778021	Rnor_6.0
	620752	Akr1d1	4	65110706	65143930	Rnor_6.0
	2081	Akt1	6	137218398	137239970	Rnor_6.0
	1312049	Akt1s1	1	100845443	100851961	Rnor_6.0
	2082	Akt2	1	84400939	84451223	Rnor_6.0
	2083	Alad	5	78368867	78379206	Rnor_6.0
	68392	Alas1	8	114927704	114941038	Rnor_6.0
	2084	Alas2	X	23167576	23187356	Rnor_6.0
	2085	Alb	14	19176275	19191793	Rnor_6.0
	1566295	Aldh16a1	1	101138237	101151320	Rnor_6.0
	621294	Aldh1l1	4	123516553	123564067	Rnor_6.0
	69219	Aldh2	12	40466418	40498813	Rnor_6.0
	621556	Aldh6a1	6	108146552	108167185	Rnor_6.0
	2089	Aldoa	1	198228387	198233988	Rnor_6.0
	2090	Aldob	5	64805772	64818813	Rnor_6.0
	1311590	Alms1	4	117371544	117472310	Rnor_6.0
	1311159	Alox12	10	56851734	56864049	Rnor_6.0
	1305330	Alox12b	10	55744646	55756524	Rnor_6.0
	70493	Alox15	10	56953692	56962145	Rnor_6.0
	2096	Alox5	4	148398004	148446308	Rnor_6.0
	2097	Alox5ap	12	6854930	6879112	Rnor_6.0
	1304613	Alpk1	2	231997360	232117471	Rnor_6.0
	2100	Alpl	5	156086496	156141513	Rnor_6.0
	2107	Amelx	X	26439197	26450495	Rnor_6.0
	2108	Amh	7	11775155	11777503	Rnor_6.0
	1561004	Ammecr1	X	114129829	114233013	Rnor_6.0
	1308634	Amn	6	135724455	135731896	Rnor_6.0
	2115	Andpro	3	143893005	143899609	Rnor_6.0
	1594539	Ang	15	28022926	28028636	Rnor_6.0
	628896	Angpt1	7	81338327	81592459	Rnor_6.0
	621861	Angpt2	16	75966480	76016147	Rnor_6.0
	1564505	Angptl3	5	117698590	117706729	Rnor_6.0
	735058	Angptl4	7	18627814	18634043	Rnor_6.0
	1311141	Angptl6	8	21895523	21902002	Rnor_6.0
	1309620	Ank1	16	73681422	73912605	Rnor_6.0
	620156	Ank2	2	231224643	231522655	Rnor_6.0
	61989	Ankrd1	1	254726985	254745673	Rnor_6.0
	1310398	Ankrd23	9	43110980	43117585	Rnor_6.0
	1310736	Ankrd26	4	150548656	150616928	Rnor_6.0
	1308412	Ankrd34a	2	198720277	198725155	Rnor_6.0
	1591606	Ano2	4	158222650	158577595	Rnor_6.0
	2118	Anxa1	1	237893983	237910002	Rnor_6.0
	621170	Anxa2	8	75687134	75723589	Rnor_6.0
	2120	Anxa5	2	123162477	123194730	Rnor_6.0
	61296	Aoc1	4	78496043	78515582	Rnor_6.0
	62058	Aoc3	10	89251370	89259313	Rnor_6.0
	620188	Ap2s1	1	78671238	78682847	Rnor_6.0
	1586888	Ap3s2	1	141612961	141655417	Rnor_6.0
	620575	Apaf1	7	31699309	31784192	Rnor_6.0
	1589962	Apcdd1	18	58270398	58300982	Rnor_6.0
	2126	Apex1	15	27849943	27852083	Rnor_6.0
	1565983	Apex2	X	23146085	23166676	Rnor_6.0
	1564562	Apip	3	92969128	92998104	Rnor_6.0
	620672	Apln	X	134856719	134866210	Rnor_6.0
	621645	Aplnr	3	72540538	72544183	Rnor_6.0
	2130	Apoa1	8	50525091	50526875	Rnor_6.0
	2131	Apoa2	13	89596872	89598805	Rnor_6.0
	2132	Apoa4	8	50536983	50539371	Rnor_6.0
	70903	Apoa5	8	50559079	50561720	Rnor_6.0
	2129	Apob	6	33176826	33216381	Rnor_6.0
	2133	Apobec1	4	155386367	155414034	Rnor_6.0
	2134	Apoc1	1	80606638	80609921	Rnor_6.0
	2135	Apoc2	1	80589023	80593991	Rnor_6.0
	2136	Apoc3	8	50529318	50531498	Rnor_6.0
	2137	Apod	11	72705204	72726263	Rnor_6.0
	2138	Apoe	1	80612894	80616820	Rnor_6.0
	1310625	Apoh	10	96640013	96653939	Rnor_6.0
	620773	Apom	20	5120473	5123073	Rnor_6.0
	1565289	Apoo	X	63521033	63625134	Rnor_6.0
	2139	App	11	24425013	24641872	Rnor_6.0
	1309388	Appl1	16	2560103	2602035	Rnor_6.0
	1307758	Aprt	19	55387288	55389256	Rnor_6.0
	2141	Aqp1	4	85551503	85563683	Rnor_6.0
	2142	Aqp2	7	141237802	141242837	Rnor_6.0
	2143	Aqp4	18	6766009	6782757	Rnor_6.0
	2145	Aqp7	5	57358297	57372332	Rnor_6.0
	2147	Ar	X	67656253	67828998	Rnor_6.0
	2150	Arg1	1	21525421	21537872	Rnor_6.0
	2151	Arg2	6	102311097	102338406	Rnor_6.0
	1310376	Arhgef39	5	58998209	59001779	Rnor_6.0
	1560943	Arid3c	5	58107182	58114632	Rnor_6.0
	1584979	Arl13b	7	1122567	1188209	Rnor_6.0
	2153	Arnt	2	196594178	196651486	Rnor_6.0
	62003	Arntl	1	178039002	178137469	Rnor_6.0
	620230	Arntl2	4	181103774	181158415	Rnor_6.0
	1311985	Arpc3	12	39653951	39667817	Rnor_6.0
	2157	Arrb2	10	57040252	57048045	Rnor_6.0
	1562672	Arx	X	62363757	62376139	Rnor_6.0
	2003	Asip	3	150492010	150579870	Rnor_6.0
	619974	Asl	12	30160922	30178348	Rnor_6.0
	621693	Aspa	10	59839693	59888244	Rnor_6.0
	2163	Ass1	3	10327411	10375847	Rnor_6.0
	621862	Atf2	3	60721137	60795951	Rnor_6.0
	2165	Atf3	13	109817892	109849632	Rnor_6.0
	1304817	Atg7	4	146570113	146777093	Rnor_6.0
	1593265	Atm	8	58015938	58119973	Rnor_6.0
	61832	Atn1	4	157267394	157281199	Rnor_6.0
	1306150	Atp10a	1	115973343	116141892	Rnor_6.0
	620569	Atp12a	15	36561306	36590171	Rnor_6.0
	1307977	Atp13a2	5	159512208	159531631	Rnor_6.0
	2167	Atp1a1	2	204003742	204032023	Rnor_6.0
	2168	Atp1a2	13	90651682	90676629	Rnor_6.0
	621293	Atp2a1	1	197855912	197875038	Rnor_6.0
	2174	Atp2a2	12	39553903	39603326	Rnor_6.0
	2175	Atp2a3	10	59528849	59560440	Rnor_6.0
	2178	Atp4b	16	81136218	81145131	Rnor_6.0
	619993	Atp5f1a	18	74156553	74164490	Rnor_6.0
	621368	Atp5f1b	7	2504708	2511748	Rnor_6.0
	620011	Atp5f1c	17	72209321	72231562	Rnor_6.0
	621372	Atp5f1d	7	12426807	12432120	Rnor_6.0
	620051	Atp5mc2	7	144264207	144272578	Rnor_6.0
	620083	Atp5pd	10	103967340	103972552	Rnor_6.0
	621376	Atp5pf	11	24286806	24294419	Rnor_6.0
	2179	Atp7a	X	77076085	77193644	Rnor_6.0
	1305417	Atpaf1	5	134641618	134667079	Rnor_6.0
	1626390	Atrip	8	117797954	117811989	Rnor_6.0
	69063	Atrn	3	123434409	123567922	Rnor_6.0
	2323959	Auts2	12	27155362	28252752	Rnor_6.0
	620301	Avil	7	70292565	70310588	Rnor_6.0
	2184	Avp	3	123117482	123119460	Rnor_6.0
	620028	Axl	1	82550892	82580761	Rnor_6.0
	61934	Azin1	7	77345646	77372398	Rnor_6.0
	2189	B2m	3	114087287	114093311	Rnor_6.0
	1561056	B4galnt3	4	152736036	152835521	Rnor_6.0
	2190	Baat	5	64768397	64777368	Rnor_6.0
	2191	Bace1	8	50140092	50162388	Rnor_6.0
	1303241	Bace2	11	37798397	37880624	Rnor_6.0
	1562865	Bach2	5	47458891	47807176	Rnor_6.0
	620103	Bad	1	222198516	222207459	Rnor_6.0
	1305203	Bag1	5	57254421	57267002	Rnor_6.0
	1307794	Bag3	1	199941258	199965191	Rnor_6.0
	621831	Bambi	17	56905419	56909675	Rnor_6.0
	1564639	Bank1	2	241273763	241545527	Rnor_6.0
	2192	Bax	1	101451801	101457207	Rnor_6.0
	631434	Bbc3	1	78261491	78267802	Rnor_6.0
	1307581	Bbs1	1	220146084	220165545	Rnor_6.0
	71091	Bbs2	19	11385921	11421523	Rnor_6.0
	1309134	Bbs4	8	64115005	64154432	Rnor_6.0
	619996	Bche	2	171104476	171196186	Rnor_6.0
	2196	Bckdha	1	82423291	82452094	Rnor_6.0
	2197	Bckdhb	8	91464229	91656134	Rnor_6.0
	2199	Bcl2	13	26605426	26769374	Rnor_6.0
	2200	Bcl2l1	3	148259594	148314191	Rnor_6.0
	628774	Bcl2l11	3	120726906	120764192	Rnor_6.0
	620717	Bcl2l2	15	33543774	33549165	Rnor_6.0
	70981	Bco1	19	49637059	49673577	Rnor_6.0
	1359658	Bcs1l	9	81868158	81872201	Rnor_6.0
	620131	Bdh1	11	72577547	72619435	Rnor_6.0
	620401	Bdkrb1	6	129437423	129441553	Rnor_6.0
	2201	Bdkrb2	6	129399468	129429676	Rnor_6.0
	2202	Bdnf	3	100768637	100819216	Rnor_6.0
	620190	Becn1	10	89209944	89225297	Rnor_6.0
	1311656	Best1	1	226033146	226049893	Rnor_6.0
	3148	Bex3	X	106823442	106825016	Rnor_6.0
	2206	Bglap	2	187741770	187748445	Rnor_6.0
	621496	Bhmt	2	23236573	23256158	Rnor_6.0
	620160	Bid	4	153439812	153465247	Rnor_6.0
	70499	Birc5	10	106856097	106864419	Rnor_6.0
	1308859	Blk	15	46555552	46593778	Rnor_6.0
	2211	Bmp2	3	126335963	126346771	Rnor_6.0
	2213	Bmp4	15	20776060	20791013	Rnor_6.0
	2214	Bmp6	17	26955142	27112820	Rnor_6.0
	620743	Bmp7	3	170879972	170955820	Rnor_6.0
	71082	Bmpr2	9	66568074	66683019	Rnor_6.0
	620800	Bnip3	1	211248098	211265282	Rnor_6.0
	621354	Bnip3l	15	43643897	43667123	Rnor_6.0
	619908	Braf	4	67389331	67520549	Rnor_6.0
	1303324	Brd2	20	3910555	3921074	Rnor_6.0
	628645	Brs3	X	159484953	159510944	Rnor_6.0
	1308135	Bscl2	1	225035956	225046137	Rnor_6.0
	2220	Bsg	7	12875536	12882753	Rnor_6.0
	620275	Btc	14	18231854	18270621	Rnor_6.0
	2224	Btg1	7	37812831	37815088	Rnor_6.0
	2225	Btg2	13	50913185	50916944	Rnor_6.0
	1306716	C1qa	5	155261254	155264101	Rnor_6.0
	1307057	C1qtnf6	7	119746150	119752727	Rnor_6.0
	1309091	C1r	4	157126060	157136825	Rnor_6.0
	1302936	C1rl	4	157108190	157122689	Rnor_6.0
	619983	C1s	4	157143592	157155592	Rnor_6.0
	1596010	C2cd4a	8	73671516	73686344	Rnor_6.0
	1591932	C2cd4b	8	73555414	73580848	Rnor_6.0
	2232	C3	9	9721137	9747084	Rnor_6.0
	620537	C3ar1	4	155681767	155691240	Rnor_6.0
	2237	C5	3	14049993	14113931	Rnor_6.0
	70553	C5ar1	1	78186777	78195132	Rnor_6.0
	2238	C6	2	54460333	54533801	Rnor_6.0
	2241	Ca3	2	88126519	88136063	Rnor_6.0
	1306426	Ca9	5	59008277	59015535	Rnor_6.0
	1306390	Cab39	9	92834327	92895778	Rnor_6.0
	628852	Cacna1b	3	1740026	1924959	Rnor_6.0
	2245	Cacna1c	4	150635808	151270790	Rnor_6.0
	70973	Cacna1d	16	6110294	6405022	Rnor_6.0
	2246	Cacna1e	13	71899445	72534992	Rnor_6.0
	621535	Cacna1f	X	15712709	15741135	Rnor_6.0
	1562038	Cacna2d4	4	151298548	151409263	Rnor_6.0
	628804	Cacng4	10	95954160	96015484	Rnor_6.0
	1588606	Cad	6	26657507	26680459	Rnor_6.0
	1305678	Cadm2	11	4175078	4397335	Rnor_6.0
	2254	Calca	1	184184018	184188922	Rnor_6.0
	621001	Calcr	4	28627439	28702559	Rnor_6.0
	2255	Calcrl	3	71747938	71845487	Rnor_6.0
	2256	Cald1	4	62103948	62291375	Rnor_6.0
	2257	Calm1	6	124217241	124225292	Rnor_6.0
	620288	Calr	19	25956771	25961666	Rnor_6.0
	2261	Camk2a	18	56193978	56295869	Rnor_6.0
	2266	Canx	10	35800942	35833939	Rnor_6.0
	69354	Capn10	9	100104000	100112833	Rnor_6.0
	1309780	Car1	2	88185204	88227486	Rnor_6.0
	708415	Carhsp1	10	7041510	7055107	Rnor_6.0
	2272	Cartpt	2	30125249	30127408	Rnor_6.0
	2274	Casp1	8	2605743	2614637	Rnor_6.0
	621758	Casp12	8	2658892	2686160	Rnor_6.0
	2275	Casp3	16	48845011	48863249	Rnor_6.0
	70967	Casp6	2	235341326	235353715	Rnor_6.0
	620944	Casp7	1	277190557	277242779	Rnor_6.0
	620945	Casp8	9	65614142	65662624	Rnor_6.0
	61867	Casp9	5	160356211	160373774	Rnor_6.0
	1586677	Casq1	13	90592676	90602365	Rnor_6.0
	2276	Casq2	2	204512361	204568643	Rnor_6.0
	2277	Casr	11	67188204	67262261	Rnor_6.0
	2278	Cast	2	1452111	1561669	Rnor_6.0
	2279	Cat	3	93379872	93412058	Rnor_6.0
	2280	Cav1	4	44597123	44630206	Rnor_6.0
	620348	Cav2	4	44573264	44580640	Rnor_6.0
	2281	Cav3	4	144382945	144398919	Rnor_6.0
	1307685	Cavin1	10	88862513	88874495	Rnor_6.0
	1561386	Cbl	8	48481256	48564775	Rnor_6.0
	620535	Cblb	11	51037383	51202761	Rnor_6.0
	62084	Cblif	1	228118048	228132296	Rnor_6.0
	2286	Cbr1	11	33813041	33815418	Rnor_6.0
	2287	Cbs	20	10361987	10386663	Rnor_6.0
	1307670	Ccbe1	18	61758754	62013194	Rnor_6.0
	1560252	Ccdc107	5	58995211	58998620	Rnor_6.0
	1561596	Ccdc120	X	15610230	15616727	Rnor_6.0
	1560910	Ccdc22	X	15742978	15754925	Rnor_6.0
	1310710	Ccdc77	4	152860669	152892518	Rnor_6.0
	1601131	Ccdc92	12	37210735	37237848	Rnor_6.0
	2288	Cck	8	130120525	130127515	Rnor_6.0
	2289	Cckar	14	59610939	59619786	Rnor_6.0
	2290	Cckbr	1	170262218	170272298	Rnor_6.0
	3644	Ccl11	10	69434965	69439566	Rnor_6.0
	1310336	Ccl19	5	58181025	58182969	Rnor_6.0
	3645	Ccl2	10	69412065	69413863	Rnor_6.0
	3646	Ccl20	9	88918359	88921017	Rnor_6.0
	1311996	Ccl21	5	58197678	58198782	Rnor_6.0
	1304660	Ccl27	5	58159066	58166182	Rnor_6.0
	3647	Ccl3	10	70869516	70871066	Rnor_6.0
	620441	Ccl4	10	70870926	70886357	Rnor_6.0
	69069	Ccl5	10	70739764	70744303	Rnor_6.0
	1303200	Ccl6	10	70798118	70802750	Rnor_6.0
	1359152	Ccl7	10	69423083	69424933	Rnor_6.0
	621392	Ccn2	1	21851657	21854773	Rnor_6.0
	621059	Ccna2	2	123274727	123282266	Rnor_6.0
	2291	Ccnb1	2	30782133	30791106	Rnor_6.0
	68384	Ccnd1	1	218090750	218100447	Rnor_6.0
	621083	Ccnd2	4	159674885	159697207	Rnor_6.0
	2293	Ccnd3	9	15404816	15410905	Rnor_6.0
	2294	Ccne1	1	94485830	94495112	Rnor_6.0
	2295	Ccng1	10	25903925	25910298	Rnor_6.0
	69419	Ccnh	2	13593100	13613910	Rnor_6.0
	1311151	Ccnt1	7	140215052	140245958	Rnor_6.0
	708446	Ccr1	8	132996646	133002201	Rnor_6.0
	620876	Ccr2	8	123734465	123742483	mRatBN7.2
	620593	Ccr3	8	133026539	133040999	Rnor_6.0
	620596	Ccr5	8	133192398	133215599	Rnor_6.0
	1308562	Ccr6	1	53063380	53087519	Rnor_6.0
	620403	Ccs	1	220075251	220096319	Rnor_6.0
	620588	Cd14	18	29560341	29562290	Rnor_6.0
	1310382	Cd163	4	156752063	156785467	Rnor_6.0
	1560499	Cd27	4	157744881	157751609	Rnor_6.0
	2299	Cd28	9	67546408	67573858	Rnor_6.0
	727803	Cd2ap	9	20794680	20858438	Rnor_6.0
	1306863	Cd34	13	113691842	113711259	Rnor_6.0
	2301	Cd36	4	14150309	14191498	Rnor_6.0
	2303	Cd38	14	71714768	71754990	Rnor_6.0
	1309222	Cd3e	8	49297604	49309370	Rnor_6.0
	2306	Cd4	4	157381862	157408357	Rnor_6.0
	619830	Cd40	3	161519789	161534943	Rnor_6.0
	708418	Cd40lg	X	159703703	159714886	Rnor_6.0
	2307	Cd44	3	92695083	92783820	Rnor_6.0
	620651	Cd55	13	47125156	47153557	Rnor_6.0
	2311	Cd59	3	94010481	94028660	Rnor_6.0
	62080	Cd63	7	3320250	3335583	Rnor_6.0
	1305970	Cd68	10	56268726	56270605	Rnor_6.0
	61318	Cd69	4	163041147	163049065	Rnor_6.0
	1309757	Cd72	5	58943021	58950373	Rnor_6.0
	2314	Cd80	11	64815201	64855293	Rnor_6.0
	628714	Cd86	11	67060305	67117990	Rnor_6.0
	2318	Cd9	4	157977163	158010091	Rnor_6.0
	71043	Cdc42	5	155690267	155728385	Rnor_6.0
	1359093	Cdca3	4	157347876	157351889	Rnor_6.0
	621120	Cdk4	7	70345971	70352689	Rnor_6.0
	70514	Cdk5	4	7282945	7287427	Rnor_6.0
	629472	Cdk5r1	10	67862054	67863255	Rnor_6.0
	1359638	Cdk9	3	11742269	11747117	Rnor_6.0
	1310246	Cdkal1	17	36451031	37157882	Rnor_6.0
	69328	Cdkn1a	20	6348422	6358864	Rnor_6.0
	69062	Cdkn1b	4	168689043	168694159	Rnor_6.0
	727892	Cdkn1c	1	216661067	216663791	Rnor_6.0
	2323	Cdkn2a	5	107823323	107832405	Rnor_6.0
	69262	Cdo1	18	40702027	40716901	Rnor_6.0
	2326	Cebpa	1	91363492	91366164	Rnor_6.0
	2331	Cel	3	7134021	7141522	Rnor_6.0
	2548	Cela2a	5	160374031	160383782	Rnor_6.0
	1303061	Cenpc	14	23611909	23670314	Rnor_6.0
	1590328	Cenpo	6	28648804	28663527	Rnor_6.0
	621352	Cep19	11	71921713	71938335	Rnor_6.0
	70896	Ces1d	19	15195514	15239827	Rnor_6.0
	2204	Cfb	20	4536206	4542073	Rnor_6.0
	2498	Cfd	7	12634216	12635939	Rnor_6.0
	620428	Cfh	13	56979155	57080540	Rnor_6.0
	69285	Cfl1	1	220869805	220873337	Rnor_6.0
	620847	Cflar	9	65534608	65586395	Rnor_6.0
	2332	Cftr	4	42693263	42860679	Rnor_6.0
	1304627	Chat	16	8576858	8686131	Rnor_6.0
	620064	Chd4	4	157612531	157645660	Rnor_6.0
	621543	Chek2	12	51845574	51878098	Rnor_6.0
	620874	Chi3l1	13	51022844	51030797	Rnor_6.0
	61944	Chka	1	219076618	219126221	Rnor_6.0
	620023	Chrm2	4	64089028	64091090	Rnor_6.0
	69277	Chrna1	3	60445657	60460724	Rnor_6.0
	69281	Chrna6	16	68860018	68866718	Rnor_6.0
	621544	Chrnb3	16	68876442	68913628	Rnor_6.0
	1305106	Cidea	18	63082861	63108450	Rnor_6.0
	619813	Ciita	10	5212621	5260641	Rnor_6.0
	1566242	Cisd2	2	240586754	240611560	Rnor_6.0
	2362	Clcn5	X	16170585	16196691	Rnor_6.0
	68422	Cldn1	11	77815216	77830373	Rnor_6.0
	1308027	Cldn10	15	104026590	104115748	Rnor_6.0
	620322	Cldn16	11	77683942	77703232	Rnor_6.0
	1305000	Cldn19	5	138300692	138307982	Rnor_6.0
	68425	Cldn3	12	21831341	21832813	Rnor_6.0
	1307932	Cldn4	12	24761210	24763008	Rnor_6.0
	68431	Cldn5	11	86356292	86357718	Rnor_6.0
	1305773	Clec16a	10	5002196	5196914	Rnor_6.0
	1359662	Clec4a	4	156049800	156069260	Rnor_6.0
	1359109	Clec4a1	4	155947794	155959909	Rnor_6.0
	1359528	Clec4a3	4	155913366	155923079	Rnor_6.0
	1359354	Clec4b2	4	156107720	156131226	Rnor_6.0
	1303339	Clec4d	4	156253084	156264766	Rnor_6.0
	1359298	Clec4e	4	156271087	156276243	Rnor_6.0
	620271	Clock	14	34418226	34502218	Rnor_6.0
	2363	Clps	20	5803447	5806107	Rnor_6.0
	621153	Clstn3	4	157044736	157078013	Rnor_6.0
	3907	Clu	15	42626612	42665858	Rnor_6.0
	2365	Cma1	15	34601037	34603819	Rnor_6.0
	1306101	Cmip	19	49792273	50000535	Rnor_6.0
	1359493	Cndp1	18	81466717	81512841	Rnor_6.0
	1305827	Cndp2	18	81521966	81539065	Rnor_6.0
	708454	Cnksr2	X	39711001	39953860	Rnor_6.0
	1308162	Cnnm2	1	266530421	266651292	Rnor_6.0
	2369	Cnr1	5	49307584	49333064	Rnor_6.0
	619713	Cnr2	5	154242010	154268126	Rnor_6.0
	2370	Cntf	1	229599009	229601032	Rnor_6.0
	1303100	Cntfr	5	58041114	58078687	Rnor_6.0
	1549767	Coasy	10	88992413	88996677	Rnor_6.0
	70936	Col18a1	20	12225202	12332858	Rnor_6.0
	61817	Col1a1	10	82745801	82762790	Rnor_6.0
	71029	Col3a1	9	52023295	52059221	Rnor_6.0
	1307148	Col4a1	16	83522162	83632153	Rnor_6.0
	2379	Comt	11	86715981	86735630	Rnor_6.0
	1310070	Cops7a	4	157479549	157486944	Rnor_6.0
	1306722	Coq2	14	10581102	10601093	Rnor_6.0
	2381	Coq7	1	188176060	188190874	Rnor_6.0
	68374	Cox4i1	19	54245958	54252198	Rnor_6.0
	2300145	Cox7c	2	14699878	14701903	Rnor_6.0
	2386	Cox8b	1	213648787	213650247	Rnor_6.0
	2387	Cp	2	104744249	104803034	Rnor_6.0
	71035	Cpb2	15	57290849	57339762	Rnor_6.0
	2394	Cpe	16	26906716	27014811	Rnor_6.0
	2395	Cps1	9	74113437	74236274	Rnor_6.0
	2396	Cpt1a	1	218568157	218629679	Rnor_6.0
	2397	Cpt1b	7	130395211	130404731	Rnor_6.0
	2398	Cpt2	5	127505646	127523016	Rnor_6.0
	1563719	Cracr2a	4	160143160	160238744	Rnor_6.0
	1303031	Crat	3	8967984	8981959	Rnor_6.0
	620218	Creb1	9	71229753	71298994	Rnor_6.0
	1308831	Creb3	5	59063532	59068196	Rnor_6.0
	2402	Crem	17	57021704	57090888	Rnor_6.0
	620505	Crh	2	104459999	104461863	Rnor_6.0
	2403	Crhbp	2	25141471	25153334	Rnor_6.0
	61276	Crhr1	10	92191473	92233662	Rnor_6.0
	2411	Crp	13	91080448	91081358	Rnor_6.0
	1308903	Crtc2	2	189615928	189625646	Rnor_6.0
	620330	Cs	7	2752680	2778963	Rnor_6.0
	621063	Csf1	2	210522370	210550546	Rnor_6.0
	2425	Csf1r	18	56414493	56458300	Rnor_6.0
	2426	Csf3	10	86616785	86619160	Rnor_6.0
	619942	Cspg4	8	61532465	61567510	Rnor_6.0
	2432	Cst3	3	143219671	143223544	Rnor_6.0
	1563106	Ctc1	10	55596172	55616873	Rnor_6.0
	2442	Ctf1	1	199162319	199168296	Rnor_6.0
	2443	Cth	2	264266959	264293040	Rnor_6.0
	61975	Ctla4	9	67699397	67706068	Rnor_6.0
	70487	Ctnnb1	8	129601511	129628378	Rnor_6.0
	1563558	Ctnnbl1	3	154212245	154373170	Rnor_6.0
	1309070	Ctsa	3	161298750	161304627	Rnor_6.0
	621509	Ctsb	15	46316741	46337613	Rnor_6.0
	2445	Ctsc	1	151918514	151949979	Rnor_6.0
	1307681	Ctsg	15	35107333	35113678	Rnor_6.0
	2447	Ctsh	8	97439155	97458293	Rnor_6.0
	2448	Ctsl	17	1873105	1879266	Rnor_6.0
	621513	Ctss	2	197655780	197679768	Rnor_6.0
	68355	Cubn	17	80584921	80807181	Rnor_6.0
	620458	Cx3cl1	19	10644267	10654861	Rnor_6.0
	620137	Cx3cr1	8	128740756	128754514	Rnor_6.0
	619869	Cxcl1	14	18743678	18745457	Rnor_6.0
	620209	Cxcl10	14	17210733	17212930	Rnor_6.0
	3651	Cxcl12	4	149261044	149273891	Rnor_6.0
	70069	Cxcl2	14	18731346	18733391	Rnor_6.0
	621812	Cxcl3	14	18820168	18839659	Rnor_6.0
	708540	Cxcl6	14	18860201	18920839	Rnor_6.0
	628798	Cxcl9	14	17228832	17233743	Rnor_6.0
	2906	Cxcr2	9	81427275	81435065	Rnor_6.0
	621528	Cxcr3	X	71614346	71616997	Rnor_6.0
	620465	Cxcr4	13	45314952	45318856	Rnor_6.0
	620558	Cyb5a	18	81694818	81726821	Rnor_6.0
	621834	Cyb5r4	8	94693273	94757989	Rnor_6.0
	620573	Cyba	19	55249634	55257824	Rnor_6.0
	620574	Cybb	X	14578330	14610049	Rnor_6.0
	2451	Cycs	4	80331226	80333326	Rnor_6.0
	1310332	Cyfip1	1	114258773	114347138	Rnor_6.0
	69325	Cyp11a1	8	62798317	62809848	Rnor_6.0
	2454	Cyp11b2	7	116248759	116255205	Rnor_6.0
	727886	Cyp11b3	7	116155928	116161781	Rnor_6.0
	2457	Cyp19a1	8	58744849	58772408	Rnor_6.0
	2458	Cyp1a1	8	62472087	62478122	Rnor_6.0
	2459	Cyp1a2	8	62451360	62458244	Rnor_6.0
	2460	Cyp1b1	6	2308179	2316739	Rnor_6.0
	2462	Cyp24a1	3	168097484	168111920	Rnor_6.0
	620161	Cyp26a1	1	256382861	256386729	Rnor_6.0
	631379	Cyp26b1	4	116261796	116278615	Rnor_6.0
	69192	Cyp27b1	7	70333150	70340006	Rnor_6.0
	2466	Cyp2b1	7	99142431	99183540	Rnor_6.0
	628627	Cyp2b3	1	83163103	83236615	Rnor_6.0
	2469	Cyp2c11	1	257676172	258004428	Rnor_6.0
	619934	Cyp2c6v1	1	147713879	147814410	Rnor_6.0
	2475	Cyp2e1	1	213511892	213522195	Rnor_6.0
	620007	Cyp2j4	5	119546458	119564843	Rnor_6.0
	1311866	Cyp2r1	1	184060521	184106604	Rnor_6.0
	708379	Cyp3a2	12	11641500	11677818	Rnor_6.0
	628626	Cyp3a23-3a1	12	11053888	11082742	Rnor_6.0
	1595919	Cyp3a62	12	18679809	18709397	Rnor_6.0
	708392	Cyp3a9	12	19074288	19114491	Rnor_6.0
	2479	Cyp4a2	5	134196910	134207888	Rnor_6.0
	2481	Cyp51	4	27175564	27194018	Rnor_6.0
	619796	Cysltr1	X	77671028	77700491	Rnor_6.0
	619797	Cysltr2	15	54903290	54941742	Rnor_6.0
	621007	Dab2	2	55747353	55768848	Rnor_6.0
	621890	Dag1	8	116980501	116993182	Rnor_6.0
	621227	Daxx	20	5480103	5485962	Rnor_6.0
	2489	Dbh	3	5709236	5731895	Rnor_6.0
	70885	Dbn1	17	9679511	9693878	Rnor_6.0
	1565551	Dcaf17	3	57646799	57678802	Rnor_6.0
	2492	Dcc	18	66518213	67629801	Rnor_6.0
	1559651	Dcdc2c	6	47737814	47812219	Rnor_6.0
	61895	Dcn	7	38742250	38782282	Rnor_6.0
	1562214	Dcp1b	4	151249654	151287018	Rnor_6.0
	1309547	Dctn3	5	58098706	58106706	Rnor_6.0
	620670	Dcx	X	115098675	115175515	Rnor_6.0
	620031	Dcxr	10	109906119	109909696	Rnor_6.0
	2494	Ddc	14	91905919	91996816	Rnor_6.0
	1585818	Ddhd2	16	71090096	71120713	Rnor_6.0
	62391	Ddit3	7	70578564	70585074	Rnor_6.0
	70923	Ddx39b	20	4806103	4818600	Rnor_6.0
	1309460	Ddx58	5	56486584	56536898	Rnor_6.0
	620671	Deaf1	1	214283787	214317466	Rnor_6.0
	619943	Defb1	16	75294385	75309127	Rnor_6.0
	620686	Des	9	82556574	82564288	Rnor_6.0
	620335	Dffb	5	171250559	171261875	Rnor_6.0
	628673	Dgat1	7	117566363	117576735	Rnor_6.0
	1563309	Dgkd	9	94980328	95071531	Rnor_6.0
	1561955	Dgkh	15	60791574	60967236	Rnor_6.0
	2500	Dhfr	2	21931887	21958927	Rnor_6.0
	68352	Dhodh	19	42066103	42087906	Rnor_6.0
	1307935	Dhrs11	10	72144042	72153496	Rnor_6.0
	1310885	Diablo	12	38490230	38503344	Rnor_6.0
	68418	Dio2	6	114475156	114489443	Rnor_6.0
	1560155	Dip2c	17	63426688	63810183	Rnor_6.0
	1304646	Dis3	15	83466330	83494107	Rnor_6.0
	1560168	Dis3l2	9	93767837	94161106	Rnor_6.0
	1309902	Dixdc1	8	55091232	55164636	Rnor_6.0
	1307313	Dkk1	1	248952896	248956579	Rnor_6.0
	619859	Dlat	8	55062549	55087832	Rnor_6.0
	735073	Dld	6	50597677	50618694	Rnor_6.0
	2507	Dmd	X	51149358	53519271	Rnor_6.0
	2508	Dmp1	14	6889851	6923961	Rnor_6.0
	1582826	Dnah14	13	99886373	100072674	Rnor_6.0
	1565671	Dnai1	5	57947796	58017985	Rnor_6.0
	1307453	Dnajb5	5	58393197	58402162	Rnor_6.0
	708518	Dnajc3	15	104186918	104226236	Rnor_6.0
	620416	Dnm1l	11	88830968	88882271	Rnor_6.0
	620979	Dnmt1	8	21922515	21968495	Rnor_6.0
	1303274	Dnmt3b	3	149131541	149170061	Rnor_6.0
	1303239	Dnmt3l	20	11344513	11359090	Rnor_6.0
	1561588	Dock8	1	242934685	243153472	Rnor_6.0
	2515	Dpp4	3	48291055	48372672	Rnor_6.0
	1310932	Dppa3	4	155437675	155441059	Rnor_6.0
	621218	Dpyd	2	221823692	222694627	Rnor_6.0
	2518	Drd1	17	11099736	11104352	Rnor_6.0
	2520	Drd2	8	53678777	53743643	Rnor_6.0
	2521	Drd3	11	61819102	61883223	Rnor_6.0
	2522	Drd4	1	214278296	214282818	Rnor_6.0
	1309925	Dsg1	18	12008301	12040337	Rnor_6.0
	620897	Dusp1	10	16970642	16973425	Rnor_6.0
	1310721	Dusp16	4	168470141	168551346	Rnor_6.0
	1307223	Dyrk1b	1	85112819	85120840	Rnor_6.0
	1306800	Dyrk4	4	159426447	159467973	Rnor_6.0
	728892	E2f1	3	150062895	150073721	Rnor_6.0
	1593939	E2f2	5	154516611	154540228	Rnor_6.0
	620957	Ebp	X	15049394	15055782	Rnor_6.0
	620293	Ece1	5	156215469	156318652	Rnor_6.0
	69353	Ech1	1	87009798	87015996	Rnor_6.0
	69330	Echs1	1	212570213	212579040	Rnor_6.0
	1303074	Edem2	3	151232741	151258559	Rnor_6.0
	2532	Edn1	17	22136814	22143745	Rnor_6.0
	2533	Edn2	5	139098472	139106396	Rnor_6.0
	2535	Ednra	19	33928356	33991703	Rnor_6.0
	2536	Ednrb	15	88004775	88036354	Rnor_6.0
	1309782	Eed	1	154189252	154216340	Rnor_6.0
	61979	Eef2	7	11401501	11406771	Rnor_6.0
	620391	Efna5	9	110054002	110329878	Rnor_6.0
	2540	Efnb1	X	68891227	68904034	Rnor_6.0
	1309497	Efnb2	16	86631151	86672050	Rnor_6.0
	2542	Egf	2	68820616	68895537	Rnor_6.0
	2543	Egfr	14	99919485	100104136	Rnor_6.0
	631375	Egln1	19	57660194	57701158	Rnor_6.0
	71019	Egln3	6	75050329	75075795	Rnor_6.0
	2544	Egr1	18	27657903	27660101	Rnor_6.0
	1309017	Ehd1	1	221644867	221667242	Rnor_6.0
	1589591	Eif2a	2	148722343	148755781	Rnor_6.0
	70884	Eif2ak3	4	98648513	98709695	Rnor_6.0
	620963	Eif2s1	6	102048372	102073041	Rnor_6.0
	1561279	Eif2s3	X	63268106	63291125	Rnor_6.0
	1306112	Eif3f	1	173532826	173541806	Rnor_6.0
	1307968	Elane	7	12638320	12640168	Rnor_6.0
	1598663	Elk1	X	1287875	1304822	Rnor_6.0
	1308182	Elmo1	17	46352102	46888788	Rnor_6.0
	67394	Eln	12	24978478	25021864	Rnor_6.0
	620585	Elovl6	2	234187490	234296124	Rnor_6.0
	1310427	Emc1	5	157820908	157846226	Rnor_6.0
	1307665	Emg1	4	157222366	157230647	Rnor_6.0
	1593188	Eng	3	11679530	11717486	Rnor_6.0
	6487582	Enho	5	58018039	58019836	Rnor_6.0
	2554	Eno2	4	157285192	157294090	Rnor_6.0
	628825	Enpp1	1	21748201	21813205	Rnor_6.0
	69298	Enpp2	7	94479931	94563086	Rnor_6.0
	69265	Entpd1	1	259692020	259818922	Rnor_6.0
	619725	Entpd6	3	146546424	146568828	Rnor_6.0
	620036	Ep300	7	122818194	122889055	Rnor_6.0
	68404	Epas1	6	10306508	10385239	Rnor_6.0
	1307271	Epc2	3	33641616	33741219	Rnor_6.0
	1306286	Epg5	18	74299965	74397115	Rnor_6.0
	1307204	Epha2	5	159845773	159874203	Rnor_6.0
	1583193	Ephb4	12	22393338	22418332	Rnor_6.0
	620732	Ephx2	15	42757241	42794211	Rnor_6.0
	2559	Epo	12	22274828	22278268	Rnor_6.0
	2560	Epor	8	22969737	22974468	Rnor_6.0
	1585907	Eras	X	15318215	15322601	Rnor_6.0
	2561	Erbb2	10	86367596	86391728	Rnor_6.0
	620486	Erbb4	9	75021790	76178936	Rnor_6.0
	628733	Erc1	4	152087393	152380023	Rnor_6.0
	1306992	Ercc1	1	80256973	80268198	Rnor_6.0
	1560340	Ercc4	10	2010140	2037953	Rnor_6.0
	1311509	Ercc6	16	8734028	8804610	Rnor_6.0
	1309996	Ermap	5	138227168	138240509	Rnor_6.0
	1307599	Errfi1	5	167951564	167966011	Rnor_6.0
	2581	Esr1	1	41192029	41594799	Rnor_6.0
	2582	Esr2	6	99163953	99214711	Rnor_6.0
	1583866	Esrra	1	222168729	222178842	Rnor_6.0
	735052	Etfdh	2	178367547	178389641	Rnor_6.0
	2583	Ets1	8	33756634	33879625	Rnor_6.0
	1595860	Ezh2	4	77284404	77347011	Rnor_6.0
	61850	F10	16	81803169	81822476	Rnor_6.0
	621842	F11r	13	89826272	89850151	Rnor_6.0
	1359175	F12	17	9736577	9744420	Rnor_6.0
	621495	F13a1	17	28504650	28680015	Rnor_6.0
	61996	F2	3	80529468	80542993	Rnor_6.0
	2587	F3	2	225310686	225322281	Rnor_6.0
	628678	F7	16	81824610	81834923	Rnor_6.0
	727845	F8	18	367862	399242	Rnor_6.0
	2589	F9	X	143097507	143141791	Rnor_6.0
	61808	Faah	5	134852899	134872095	Rnor_6.0
	2590	Fabp1	4	99063181	99066957	Rnor_6.0
	2591	Fabp2	2	227080912	227083654	Rnor_6.0
	69048	Fabp3	5	148528854	148535597	Rnor_6.0
	69309	Fabp4	2	93792666	93797267	Rnor_6.0
	628700	Fadd	1	217746176	217748581	Rnor_6.0
	621678	Fads1	1	226234034	226249118	Rnor_6.0
	1560913	Fam111a	1	229003778	229019532	Rnor_6.0
	2318060	Fam166b	5	58883064	58884136	Rnor_6.0
	1561302	Fam167a	15	46613761	46643771	Rnor_6.0
	2320471	Fam205a	5	58282202	58303075	Rnor_6.0
	1306364	Fam20a	10	97962467	98017171	Rnor_6.0
	1311980	Fam20c	12	17913771	17972733	Rnor_6.0
	1311249	Fam214b	5	58477894	58484900	Rnor_6.0
	1311484	Fam234a	10	15232267	15263529	mRatBN7.2
	2318111	Fam90a1	16	75001033	75016173	Rnor_6.0
	1311380	Fanca	19	56067548	56126075	Rnor_6.0
	2593	Fancc	17	826512	955703	Rnor_6.0
	1587477	Fancg	5	58448060	58456416	Rnor_6.0
	1310314	Farsa	19	25969255	25978777	Rnor_6.0
	1303210	Farsb	9	84324456	84383674	Rnor_6.0
	619831	Fas	1	252589785	252624790	Rnor_6.0
	3880	Faslg	13	79696811	79717581	Rnor_6.0
	620665	Fasn	10	109987735	110005901	Rnor_6.0
	620908	Fbn1	3	117569708	117766160	Rnor_6.0
	1305523	Fbxl14	4	151986890	151990706	Rnor_6.0
	727935	Fbxo11	6	11662356	11737427	Rnor_6.0
	1311906	Fcgbpl1	1	85058541	85096492	Rnor_6.0
	1309912	Fcgr1a	2	198430536	198439453	Rnor_6.0
	71069	Fcgr2a	13	91146878	91163691	Rnor_6.0
	1306885	Fcrl2	2	186594442	186605115	Rnor_6.0
	1304569	Fem1b	8	67695041	67708313	Rnor_6.0
	628613	Ffar1	1	89308475	89309379	Rnor_6.0
	1308252	Ffar4	1	256786124	256804156	Rnor_6.0
	2603	Fga	2	181997562	182013726	Rnor_6.0
	2604	Fgb	2	182028044	182035026	Rnor_6.0
	2605	Fgf1	18	32273830	32359831	Rnor_6.0
	620166	Fgf19	1	218058405	218061693	Rnor_6.0
	2609	Fgf2	2	124081072	124134133	Rnor_6.0
	620175	Fgf21	1	101595579	101596822	Rnor_6.0
	620178	Fgf23	4	159622404	159630082	Rnor_6.0
	620130	Fgf6	4	159563798	159572333	Rnor_6.0
	61805	Fgf7	3	118315859	118368464	Rnor_6.0
	620713	Fgfr1	16	71265390	71319046	Rnor_6.0
	2613	Fgg	2	181987080	181994523	Rnor_6.0
	1359429	Fggy	5	114516860	114901571	Rnor_6.0
	1306668	Fis1	12	22750485	22765324	Rnor_6.0
	628729	Fkbp4	4	161748993	161757447	Rnor_6.0
	2621	Flt1	12	9033993	9205886	Rnor_6.0
	619769	Fmod	13	50874886	50885503	Rnor_6.0
	2623	Fmr1	X	154684924	154722369	Rnor_6.0
	2624	Fn1	9	78900111	78969018	Rnor_6.0
	2625	Fnta	16	70834957	70854724	Rnor_6.0
	2626	Fos	6	109300433	109303299	Rnor_6.0
	2627	Fosl1	1	220826560	220835066	Rnor_6.0
	2628	Fosl2	6	25598936	25616995	Rnor_6.0
	2808	Foxa2	3	142383084	142387493	Rnor_6.0
	2809	Foxa3	1	79921292	79930219	Rnor_6.0
	621703	Foxc2	19	53044379	53047081	Rnor_6.0
	1565101	Foxj2	4	155653446	155679815	Rnor_6.0
	61807	Foxm1	4	161685236	161697633	Rnor_6.0
	620283	Foxo1	2	141451234	141527016	Rnor_6.0
	1309196	Foxo3	20	46428078	46519156	Rnor_6.0
	1562112	Foxp3	X	15753175	15768648	Rnor_6.0
	621423	Frk	20	41266408	41383731	Rnor_6.0
	1311315	Frzb	3	67635604	67668772	Rnor_6.0
	2635	Fth1	1	226030940	226033228	Rnor_6.0
	61813	Ftl1	1	101448190	101450034	Rnor_6.0
	1305121	Fto	19	16774549	17115098	Rnor_6.0
	2636	Fuca1	5	154269296	154286545	Rnor_6.0
	3274	Furin	1	142185092	142198167	Rnor_6.0
	2639	Fut2	1	101631633	101651668	Rnor_6.0
	1565754	Fxn	1	242123975	242152834	Rnor_6.0
	2173	Fxyd2	8	49710334	49717492	Rnor_6.0
	628816	Fzd6	7	77898329	77931034	Rnor_6.0
	2644	G6pc1	10	89286009	89296213	Rnor_6.0
	69398	G6pc2	3	55464528	55467170	Rnor_6.0
	2645	G6pd	X	156274800	156293935	Rnor_6.0
	621537	Gabbr1	20	1955344	1984907	Rnor_6.0
	61859	Gabra5	1	112833941	112947482	Rnor_6.0
	61861	Gabra6	10	27847447	27862896	Rnor_6.0
	2651	Gabrb3	1	113034251	113265364	Rnor_6.0
	621735	Gabrg3	1	112158525	112812267	Rnor_6.0
	2652	Gad1	3	56861440	56902139	Rnor_6.0
	2653	Gad2	17	89171576	89234770	Rnor_6.0
	1309249	Gadd45gip1	19	25946979	25949528	Rnor_6.0
	61954	Gal	1	218653059	218657922	Rnor_6.0
	1310068	Galnt14	6	24770308	24985711	Rnor_6.0
	1306443	Galnt3	3	52174469	52212395	Rnor_6.0
	9174049	Galnt8	4	159340750	159362350	Rnor_6.0
	620187	Galp	1	71352417	71374457	Rnor_6.0
	2656	Galr1	18	79243009	79258570	Rnor_6.0
	1306483	Galt	5	58144679	58147946	Rnor_6.0
	2661	Gapdh	4	157676336	157680322	Rnor_6.0
	61913	Gas6	16	81213364	81243824	Rnor_6.0
	621550	Gas7	10	54010723	54240805	Rnor_6.0
	2662	Gast	10	88245532	88248485	Rnor_6.0
	2663	Gata1	X	15273937	15281759	Rnor_6.0
	2664	Gata2	4	120129028	120142490	Rnor_6.0
	2665	Gata4	15	46386703	46458679	Rnor_6.0
	2666	Gata6	18	2415821	2447087	Rnor_6.0
	1305598	Gba2	5	59068081	59079719	Rnor_6.0
	2667	Gc	14	20267023	20302577	Rnor_6.0
	2668	Gcg	3	48442635	48451650	Rnor_6.0
	2669	Gcgr	10	109707863	109716253	Rnor_6.0
	2670	Gck	14	86149146	86191589	Rnor_6.0
	2671	Gckr	6	26355296	26385761	Rnor_6.0
	619868	Gclc	8	85059051	85097471	Rnor_6.0
	619871	Gclm	2	225827504	225847876	Rnor_6.0
	621370	Gcnt1	1	236547729	236585037	Rnor_6.0
	1564178	Gdf3	4	155417667	155422014	Rnor_6.0
	61845	Gfer	10	14059347	14061703	Rnor_6.0
	1549703	Gfpt1	4	118852046	118901583	Rnor_6.0
	1303097	Gfpt2	10	35279237	35325506	Rnor_6.0
	68383	Ggcx	4	100277345	100293097	Rnor_6.0
	1302978	Ggnbp2	10	72156729	72188834	Rnor_6.0
	2683	Ggt1	20	14019723	14045781	Rnor_6.0
	2686	Gh1	10	94486204	94488181	Rnor_6.0
	2687	Ghr	2	53149225	53413954	Rnor_6.0
	61883	Ghrh	3	153449124	153468794	Rnor_6.0
	2688	Ghrhr	4	85587321	85602389	Rnor_6.0
	632283	Ghrl	4	145674157	145678066	Rnor_6.0
	621397	Ghsr	2	113065953	113071265	Rnor_6.0
	628871	Gimap5	4	78377228	78386683	Rnor_6.0
	2709	Gip	10	83835080	83848399	Rnor_6.0
	2689	Gipr	1	80063047	80073223	Rnor_6.0
	2690	Gja1	20	37876650	37889097	Rnor_6.0
	2692	Gja5	2	199162745	199184942	Rnor_6.0
	61926	Gjb1	X	71272030	71279973	Rnor_6.0
	728891	Gjb2	15	37377313	37394494	Rnor_6.0
	621830	Gjb6	15	37400888	37411656	Rnor_6.0
	1308942	Gjd3	10	86888982	86891915	Rnor_6.0
	1308660	Gldc	1	248295140	248377122	Rnor_6.0
	1565505	Glis3	1	246380816	246564385	Rnor_6.0
	2702	Glo1	20	9273589	9291608	Rnor_6.0
	1564596	Glod5	X	15225645	15240458	Rnor_6.0
	2703	Glp1r	20	9586075	9626228	Rnor_6.0
	70951	Glrx	2	2606032	2615944	Rnor_6.0
	1308383	Glrx5	6	128750503	128760880	Rnor_6.0
	2708	Glud1	16	10661486	10695557	Rnor_6.0
	2710	Glul	13	71331052	71340207	Rnor_6.0
	1310063	Gmps	2	154555967	154590662	Rnor_6.0
	619749	Gna11	7	11033400	11047284	Rnor_6.0
	620243	Gnai2	8	116370730	116391337	Rnor_6.0
	2714	Gnai3	2	210896779	210934733	Rnor_6.0
	2716	Gnas	3	172374957	172434988	Rnor_6.0
	1304683	Gnat1	8	116433302	116438038	Rnor_6.0
	727817	Gnat3	4	13827764	13878126	Rnor_6.0
	708344	Gnb3	4	157352558	157359237	Rnor_6.0
	2719	Gnmt	9	16565274	16568626	Rnor_6.0
	1305521	Gnpda2	14	62628102	62646158	Rnor_6.0
	2720	Gnrh1	15	44441856	44446064	Rnor_6.0
	2721	Got1	1	263246248	263269762	Rnor_6.0
	2722	Got2	19	9587637	9613323	Rnor_6.0
	1310239	Gp1ba	10	57260680	57263546	Rnor_6.0
	621695	Gp2	1	189166735	189182306	Rnor_6.0
	61847	Gpam	1	275843823	275906880	Rnor_6.0
	2726	Gpd2	3	43223892	43359069	Rnor_6.0
	1583600	Gpkow	X	15636567	15651332	Rnor_6.0
	68333	Gpr12	12	10253710	10257135	Rnor_6.0
	1307437	Gpr162	4	157375184	157381780	Rnor_6.0
	1559828	Gpr55	9	92961431	93011157	Rnor_6.0
	621720	Gpt	7	117759083	117761932	Rnor_6.0
	1305462	Gpt2	19	22599003	22633529	Rnor_6.0
	2729	Gpx1	8	117117430	117118528	Rnor_6.0
	69224	Gpx3	10	40247436	40255423	Rnor_6.0
	69226	Gpx4	7	12516357	12519154	Rnor_6.0
	61869	Grb14	3	50937403	51054447	Rnor_6.0
	2318975	Grcc10	4	157264383	157266042	Rnor_6.0
	621531	Gria1	10	42441723	42760200	Rnor_6.0
	61863	Gria4	8	1548145	2045874	Rnor_6.0
	2733	Grik2	20	53791428	54517691	Rnor_6.0
	2735	Grik5	1	81885516	81946731	Rnor_6.0
	2737	Grin2a	10	5707806	6123568	Rnor_6.0
	2738	Grin2b	4	169541620	170000216	Rnor_6.0
	621249	Gripap1	X	15523929	15553702	Rnor_6.0
	619712	Grk1	16	81153489	81165442	Rnor_6.0
	2062	Grk2	1	219536220	219544329	Rnor_6.0
	2063	Grk3	12	49626871	49750389	Rnor_6.0
	61858	Grk4	14	81261708	81339516	Rnor_6.0
	61986	Grk6	17	9705917	9721921	Rnor_6.0
	2746	Grm5	1	151207846	151785038	Rnor_6.0
	620351	Gsk3a	1	82097244	82108238	Rnor_6.0
	70982	Gsk3b	11	65060884	65208842	Rnor_6.0
	621747	Gsr	16	62197617	62239987	Rnor_6.0
	1309970	Gsta4	8	85497557	85514732	Rnor_6.0
	2755	Gstm1	2	210803869	210809461	Rnor_6.0
	2758	Gstp1	1	219291679	219294147	Rnor_6.0
	2765	Gstt1	20	13799102	13816527	Rnor_6.0
	2771	Gucy2c	4	170659993	170740274	Rnor_6.0
	1309638	Guk1	10	45535617	45552455	Rnor_6.0
	2772	Gusb	12	30202066	30215583	Rnor_6.0
	1589798	Gys1	1	101427195	101447092	Rnor_6.0
	1566119	H2ax	8	48665652	48666981	Rnor_6.0
	1306562	H6pd	5	166994683	167030441	Rnor_6.0
	69321	Hadh	2	236353445	236395067	Rnor_6.0
	620512	Hadha	6	27589840	27628921	Rnor_6.0
	620513	Hadhb	6	27555408	27589539	Rnor_6.0
	70971	Hamp	1	89368021	89369960	Rnor_6.0
	68327	Hap1	10	88257975	88266210	Rnor_6.0
	708528	Has1	1	59720612	59732409	Rnor_6.0
	2781	Has2	7	96438046	96464049	Rnor_6.0
	619909	Haus1	18	74140759	74151965	Rnor_6.0
	708425	Havcr1	10	31813819	31860934	Rnor_6.0
	1305233	Havcr2	10	31561838	31590624	Rnor_6.0
	1359364	Hba-a2	10	15589364	15590207	Rnor_6.0
	1597422	Hbb-bs	1	168964202	168965568	Rnor_6.0
	2526	Hbegf	18	29330302	29340185	Rnor_6.0
	1563804	Hcfc1	X	156812012	156837227	Rnor_6.0
	620688	Hcn1	2	50099576	50499799	Rnor_6.0
	620689	Hcn2	7	12851730	12870087	Rnor_6.0
	620691	Hcn3	2	188458851	188471916	Rnor_6.0
	2786	Hcrt	10	88669216	88670430	Rnor_6.0
	2788	Hcrtr2	8	83307684	83421612	Rnor_6.0
	1309799	Hdac1	5	147716664	147743723	Rnor_6.0
	619976	Hdac2	20	43084870	43108198	Rnor_6.0
	619977	Hdac3	18	31073057	31094347	Rnor_6.0
	619979	Hdac4	9	99052945	99299715	Rnor_6.0
	619980	Hdac5	10	90140183	90169853	Rnor_6.0
	619981	Hdac6	X	15396185	15417486	Rnor_6.0
	1562895	Hdac8	X	72163777	72370058	Rnor_6.0
	1308579	Hdhd2	18	73226630	73278062	Rnor_6.0
	1307989	Herc2	1	114453033	114653787	Rnor_6.0
	2793	Hfe	17	43661276	43669327	Rnor_6.0
	2794	Hgf	4	15435460	15505377	Rnor_6.0
	619932	Hhex	1	256101994	256107581	Rnor_6.0
	1564108	Hhip	19	31525134	31614487	Rnor_6.0
	61928	Hif1a	6	96810868	96856303	Rnor_6.0
	1310195	Hjv	2	198655437	198659318	Rnor_6.0
	2796	Hk1	20	31911460	31979780	Rnor_6.0
	2797	Hk2	4	113559396	113609897	Rnor_6.0
	2801	Hmbs	8	48667278	48674673	Rnor_6.0
	1564760	Hmg20a	8	61080103	61157613	Rnor_6.0
	628699	Hmga1	20	7132501	7140155	Rnor_6.0
	620617	Hmga2	7	65159944	65275408	Rnor_6.0
	2802	Hmgb1	12	7082529	7090246	Rnor_6.0
	69291	Hmgb2	16	36077615	36080191	Rnor_6.0
	620554	Hmgcl	5	154294841	154308582	Rnor_6.0
	2803	Hmgcr	2	27480224	27500654	Rnor_6.0
	70970	Hmgcs1	2	52427351	52445082	Rnor_6.0
	2804	Hmgcs2	2	200452623	200480785	Rnor_6.0
	2806	Hmox1	19	14508634	14515455	Rnor_6.0
	3828	Hnf1a	12	47407811	47433342	Rnor_6.0
	3830	Hnf1b	10	71159863	71218902	Rnor_6.0
	2810	Hnf4a	3	159902441	159965003	Rnor_6.0
	1310403	Hnrnpa2b1	4	81237496	81241281	Rnor_6.0
	69255	Hnrnpab	10	34955713	34961662	Rnor_6.0
	620366	Hnrnpf	4	149957143	149978896	Rnor_6.0
	71058	Hnrnpk	17	6664730	6676753	Rnor_6.0
	1560960	Hook3	16	70710347	70818789	Rnor_6.0
	1562292	Hoxb5	10	84152152	84154360	Rnor_6.0
	2825	Hp	19	42096255	42100805	Rnor_6.0
	2826	Hprt1	X	158196640	158228815	Rnor_6.0
	1310548	Hps3	2	104789423	104832964	Rnor_6.0
	62040	Hpx	1	170423558	170431066	Rnor_6.0
	2827	Hras	1	214178404	214181841	Rnor_6.0
	2831	Hrh2	17	10912959	10931389	Rnor_6.0
	620630	Hrh3	3	175474310	175479395	Rnor_6.0
	2834	Hsd11b1	13	111946626	111996536	Rnor_6.0
	2835	Hsd11b2	19	37476083	37481326	Rnor_6.0
	621805	Hsd17b3	17	1579319	1610745	Rnor_6.0
	1308676	Hsd3b1	2	186169864	186175984	mRatBN7.2
	67377	Hsd3b2	2	200712895	200722429	Rnor_6.0
	620913	Hsf1	7	117538523	117565478	Rnor_6.0
	631409	Hsp90aa1	6	135107262	135112793	Rnor_6.0
	1593284	Hspa1a	20	4875834	4881751	Rnor_6.0
	2840	Hspa1b	20	4877638	4880112	Rnor_6.0
	628878	Hspa4	10	38601624	38642397	Rnor_6.0
	2843	Hspa5	3	13838304	13842763	Rnor_6.0
	621725	Hspa8	8	44989401	44993261	Rnor_6.0
	61306	Hspb1	12	23839390	23841051	Rnor_6.0
	621314	Hspd1	9	61680529	61691202	Rnor_6.0
	621770	Hspg2	5	155812096	155913751	Rnor_6.0
	2846	Htr1b	8	89113984	89130830	Rnor_6.0
	61800	Htr2a	15	56666152	56732469	Rnor_6.0
	2848	Htr2c	X	118084520	118318040	Rnor_6.0
	1308906	Htra2	4	113883671	113886833	Rnor_6.0
	68337	Htt	14	81105139	81254637	Rnor_6.0
	1303060	Hyal1	8	116332834	116337522	Rnor_6.0
	620321	Hyal2	8	116324062	116328978	Rnor_6.0
	2854	Iapp	4	176509863	176517903	Rnor_6.0
	621465	Ica1	4	34635509	34780187	Rnor_6.0
	2857	Icam1	8	22035287	22047049	Rnor_6.0
	2858	Id1	3	148214623	148216715	Rnor_6.0
	2860	Id3	5	154489603	154491172	Rnor_6.0
	2861	Ide	1	255914465	256014168	Rnor_6.0
	2862	Idh1	9	71882108	71911645	Rnor_6.0
	1597139	Idh2	1	141874354	141893674	Rnor_6.0
	619989	Ido1	16	72216326	72228098	Rnor_6.0
	1561565	Ier3ip1	4	132140802	132152059	Rnor_6.0
	1308257	Iffo1	4	157659115	157676335	Rnor_6.0
	1560496	Ifih1	3	48557696	48604097	Rnor_6.0
	1305399	Ifnar1	11	31640407	31666839	Rnor_6.0
	2866	Ifng	7	61337383	61341419	Rnor_6.0
	1307532	Ifngr2	11	31694339	31712611	Rnor_6.0
	2868	Igf1	7	28412123	28491815	Rnor_6.0
	2869	Igf1r	1	128924921	129213816	Rnor_6.0
	2870	Igf2	1	215828102	215839081	Rnor_6.0
	1305614	Igf2bp2	11	82466071	82621105	Rnor_6.0
	2871	Igf2r	1	48176095	48264482	Rnor_6.0
	68429	Igfals	10	14240308	14243554	Rnor_6.0
	2872	Igfbp1	14	87448716	87453783	Rnor_6.0
	2873	Igfbp2	9	80118029	80144804	Rnor_6.0
	2874	Igfbp3	14	87457647	87465374	Rnor_6.0
	2877	Igfbp6	7	143749385	143754018	Rnor_6.0
	1306201	Igfbp7	14	33010300	33070193	Rnor_6.0
	621375	Ikbkb	16	74177233	74230809	Rnor_6.0
	735223	Ikbkg	X	156254187	156280046	Rnor_6.0
	2886	Il10	13	47738933	47743392	Rnor_6.0
	621332	Il11ra1	5	58149150	58159072	Rnor_6.0
	620562	Il12a	2	165076945	165083996	Rnor_6.0
	68949	Il13	10	38982909	38985466	Rnor_6.0
	628741	Il13ra1	X	122724081	122783801	Rnor_6.0
	2887	Il15	19	23542606	23624366	Rnor_6.0
	2888	Il17a	9	26841299	26844786	Rnor_6.0
	2889	Il18	8	55009666	55016286	Rnor_6.0
	620042	Il18bp	1	167091521	167095727	Rnor_6.0
	727867	Il18rap	9	47225543	47255805	Rnor_6.0
	1583546	Il19	13	47663592	47677869	Rnor_6.0
	2890	Il1a	3	121824712	121836122	Rnor_6.0
	2891	Il1b	3	121876256	121882637	Rnor_6.0
	2892	Il1r1	9	46962291	47038139	Rnor_6.0
	621782	Il1rl2	9	47044870	47093679	Rnor_6.0
	621159	Il1rn	3	1449778	1468624	Rnor_6.0
	620047	Il2	2	123847150	123851854	Rnor_6.0
	1583578	Il20	13	47644071	47651487	Rnor_6.0
	1304950	Il21r	1	196996405	197024185	Rnor_6.0
	1561420	Il27	1	198003615	198010112	Rnor_6.0
	2895	Il2ra	17	70500672	70547929	Rnor_6.0
	2896	Il2rb	7	119701338	119716238	Rnor_6.0
	2897	Il3	10	39620535	39622973	Rnor_6.0
	1311155	Il33	1	248112611	248147030	Rnor_6.0
	1311212	Il36rn	3	1385256	1392275	Rnor_6.0
	2898	Il4	10	38963979	38969531	Rnor_6.0
	2899	Il4r	1	196942343	196967221	Rnor_6.0
	2901	Il6	4	3043231	3047807	Rnor_6.0
	2902	Il6r	2	189196180	189255987	Rnor_6.0
	2903	Il6st	2	44279199	44319427	Rnor_6.0
	2904	Il7	2	96427884	96474979	Rnor_6.0
	620063	Ilk	1	170578941	170585192	Rnor_6.0
	1309407	Ing4	4	157554729	157563353	Rnor_6.0
	62074	Inhba	17	51894869	51919998	Rnor_6.0
	2914	Inpp5d	9	94745220	94850778	Rnor_6.0
	620478	Inpp5e	3	3843307	3856154	Rnor_6.0
	68396	Inppl1	1	166898177	166912524	Rnor_6.0
	2915	Ins1	1	272799784	272800351	Rnor_6.0
	2916	Ins2	1	215856967	215858034	Rnor_6.0
	708457	Insig1	4	342302	350515	Rnor_6.0
	2917	Insr	12	1682527	1816414	Rnor_6.0
	1593191	Iqsec3	4	153948052	154044493	Rnor_6.0
	1563841	Irak1	X	156716469	156726367	Rnor_6.0
	1305012	Irak1bp1	8	90343307	90360085	Rnor_6.0
	1308846	Irak3	7	64922830	64982224	Rnor_6.0
	621539	Ireb2	8	59450974	59503634	Rnor_6.0
	2920	Irf1	10	39109530	39116532	Rnor_6.0
	1308766	Irf9	15	34282936	34288981	Rnor_6.0
	2922	Irs1	9	88033668	88086488	Rnor_6.0
	69316	Irs2	16	83824515	83848569	Rnor_6.0
	1565518	Irx5	19	16415813	16421088	Rnor_6.0
	1309562	Iscu	12	48621454	48627297	Rnor_6.0
	1310312	Isg15	5	173624862	173629124	Rnor_6.0
	61957	Isl1	2	48488911	48501217	Rnor_6.0
	1311944	Itfg2	4	161730643	161744281	Rnor_6.0
	2923	Itga1	2	47127403	47281387	Rnor_6.0
	621632	Itga2	2	46996904	47097011	Rnor_6.0
	1596428	Itga2b	10	90397960	90416550	Rnor_6.0
	1310333	Itga3	10	82855841	82887755	Rnor_6.0
	1593249	Itga4	3	66178745	66265547	Rnor_6.0
	2925	Itga5	7	144970444	144993652	Rnor_6.0
	2926	Itgam	1	199495312	199545738	Rnor_6.0
	1310613	Itgav	3	71113269	71205958	Rnor_6.0
	2927	Itgb1	19	61677512	61725537	Rnor_6.0
	1305581	Itgb2	20	11777773	11815647	Rnor_6.0
	628868	Itgb3	10	92667869	92783413	Rnor_6.0
	70881	Itih4	16	6970367	6985538	Rnor_6.0
	1561048	Itln1	13	89919570	89929774	Rnor_6.0
	2933	Itpr1	4	140247297	140580749	Rnor_6.0
	2934	Itpr3	20	5645894	5711702	Rnor_6.0
	1309152	Jade2	10	37269132	37315638	Rnor_6.0
	69056	Jak1	5	119982503	120091452	Rnor_6.0
	2939	Jak2	1	247398667	247457521	Rnor_6.0
	2940	Jak3	16	20107471	20120678	Rnor_6.0
	1561692	Jam2	11	24235310	24285279	Rnor_6.0
	1303248	Jam3	8	28147110	28208466	Rnor_6.0
	1589007	Jazf1	4	82834181	83141430	Rnor_6.0
	2943	Jun	5	114011184	114014277	Rnor_6.0
	621061	Kat5	1	220967795	220974596	Rnor_6.0
	1564708	Katnal2	18	73283756	73360367	Rnor_6.0
	2949	Kcna1	4	159190781	159192526	Rnor_6.0
	2950	Kcna2	2	209838607	209852471	Rnor_6.0
	2953	Kcna5	4	159077195	159079003	Rnor_6.0
	62083	Kcna6	4	159253934	159287193	Rnor_6.0
	621364	Kcnd1	X	15506724	15520712	Rnor_6.0
	621383	Kcne2	11	32434786	32447264	Rnor_6.0
	621414	Kcnh2	4	7355066	7387282	Rnor_6.0
	620304	Kcnh6	10	94207336	94228236	Rnor_6.0
	61822	Kcnj10	13	90722945	90753338	Rnor_6.0
	69247	Kcnj11	1	102103093	102107134	Rnor_6.0
	61824	Kcnj16	10	99330894	99391551	Rnor_6.0
	2960	Kcnj8	4	176783287	176789143	Rnor_6.0
	1582911	Kcnk16	15	4474732	4482196	Rnor_6.0
	621448	Kcnk2	13	107690111	107886476	Rnor_6.0
	620715	Kcnma1	15	344204	1048849	Rnor_6.0
	2961	Kcnmb1	10	18910586	18922856	Rnor_6.0
	621476	Kcnn4	1	81227855	81245986	Rnor_6.0
	621503	Kcnq1	1	216293087	216630339	Rnor_6.0
	735074	Kcnt2	13	57130855	57520263	Rnor_6.0
	1585877	Kcnu1	16	70913825	70998593	Rnor_6.0
	1583737	Kctd15	1	90506697	90522217	Rnor_6.0
	1562975	Kdm1a	5	154909003	154965171	Rnor_6.0
	708351	Kdm3a	4	99503160	99547315	Rnor_6.0
	1305429	Kdm5a	4	152892388	152972196	Rnor_6.0
	9275041	Kdm6a	X	4805493	4945788	Rnor_6.0
	2965	Kdr	14	34727677	34787127	Rnor_6.0
	621619	Keap1	8	22250518	22259868	Rnor_6.0
	2966	Khk	6	26810577	26821013	Rnor_6.0
	619949	Kidins220	6	44225142	44322938	Rnor_6.0
	1304996	Kif1a	9	100171851	100253626	Rnor_6.0
	620526	Kif4a	X	70461700	70561084	Rnor_6.0
	621559	Kif5b	17	54181416	54219048	Rnor_6.0
	620568	Kit	14	35072131	35149638	Rnor_6.0
	3086	Kitlg	7	42269784	42351054	Rnor_6.0
	620396	Kl	12	942974	987206	Rnor_6.0
	1306646	Klf11	6	43829812	43841649	Rnor_6.0
	1306012	Klf14	4	58247876	58250798	Rnor_6.0
	2969	Klk1	1	100131562	100135556	Rnor_6.0
	1303192	Klk1c12	1	99298965	99303048	Rnor_6.0
	67382	Klkb1	16	50151127	50175407	Rnor_6.0
	61978	Klrg1	4	155038936	155051449	Rnor_6.0
	3180	Klrk1	4	163392652	163403735	Rnor_6.0
	2324324	Kmt2d	7	140507137	140542479	Rnor_6.0
	1305226	Kmt5c	1	72666662	72674271	Rnor_6.0
	2980	Kng2	11	81509185	81516759	Rnor_6.0
	1562674	Ksr2	12	44531376	44911835	Rnor_6.0
	2321337	LOC100360821	5	58416058	58421991	Rnor_6.0
	6502942	LOC100909544	20	3910555	3918348	Rnor_6.0
	7658417	LOC102551309	5	164875558	164885606	Rnor_6.0
	9286698	LOC103690091	X	15324261	15328617	Rnor_6.0
	1595900	LOC299277	6	127871895	127888287	Rnor_6.0
	1598031	LOC681241	17	86227106	86322177	Rnor_6.0
	1585208	LOC690000	1	94572714	94587842	Rnor_6.0
	1304788	Lactb	8	72750174	72766307	Rnor_6.0
	1302990	Lag3	4	157425644	157433700	Rnor_6.0
	2988	Lamb2	8	117268335	117280517	Rnor_6.0
	1305005	Lamtor5	2	210034095	210039451	Rnor_6.0
	1308429	Lars2	8	132441277	132537176	Rnor_6.0
	1565755	Las1l	X	65081591	65102344	Rnor_6.0
	61865	Lbp	3	154786232	154812910	Rnor_6.0
	620813	Lbr	13	100431390	100450209	Rnor_6.0
	69408	Lcn2	3	11414189	11417534	Rnor_6.0
	620823	Lct	13	44998414	45040593	Rnor_6.0
	2996	Ldha	1	102900288	102909713	Rnor_6.0
	2998	Ldlr	8	22750425	22773305	Rnor_6.0
	3000	Lep	4	56337695	56351818	Rnor_6.0
	3001	Lepr	5	120503475	120682281	Rnor_6.0
	621034	Leprot	5	120498910	120511011	Rnor_6.0
	69356	Lgals3	15	24153602	24165537	Rnor_6.0
	3006	Lhb	1	101409992	101413725	Rnor_6.0
	71074	Lhx1	10	71843991	71849293	Rnor_6.0
	1307270	Lias	14	44507217	44524287	Rnor_6.0
	1309875	Lig3	10	70134734	70158051	Rnor_6.0
	3009	Lipc	8	77272582	77398485	Rnor_6.0
	3010	Lipe	1	82248031	82266727	Rnor_6.0
	1310740	Lipg	18	70903528	70924434	Rnor_6.0
	69294	Litaf	10	4753546	4763272	Rnor_6.0
	620456	Lmna	2	187842884	187863552	Rnor_6.0
	621752	Lnpep	1	59289392	59384540	Rnor_6.0
	1304815	Loxhd1	18	73645365	73812271	Rnor_6.0
	620563	Lpar1	5	75557038	75678067	Rnor_6.0
	1562580	Lpar5	4	157581000	157596454	Rnor_6.0
	1310223	Lpcat3	4	157181722	157222997	Rnor_6.0
	1307646	Lpin1	6	41796214	41905149	Rnor_6.0
	3017	Lpl	16	22537687	22561487	Rnor_6.0
	68362	Lrat	2	181896304	181905366	Rnor_6.0
	1307535	Lrp1	7	70846313	70927028	Rnor_6.0
	68407	Lrp2	3	55665153	55822484	Rnor_6.0
	1304749	Lrp6	4	168194054	168323962	Rnor_6.0
	620700	Lrpap1	14	80911281	80923290	Rnor_6.0
	1304779	Lrrc23	4	157294386	157304590	Rnor_6.0
	1309087	Lrrc32	1	163443972	163457426	Rnor_6.0
	1561168	Lrrk2	7	132857311	133018549	Rnor_6.0
	1587001	Lrtm2	4	151375568	151397485	Rnor_6.0
	1306133	Lsp1	1	215628750	215662505	Rnor_6.0
	3020	Lta	20	4851889	4854677	Rnor_6.0
	68379	Ltbp1	6	21203502	21600441	Rnor_6.0
	1309448	Ltbr	4	157822838	157829291	Rnor_6.0
	620984	Lum	7	38820058	38826862	Rnor_6.0
	1309936	Ly86	17	28104535	28191447	Rnor_6.0
	1359355	M6pr	4	155084755	155093896	Rnor_6.0
	3029	Madcam1	7	12918352	12922509	Rnor_6.0
	619922	Madd	3	79960301	80003023	Rnor_6.0
	1309877	Maea	14	82664248	82697673	Rnor_6.0
	1562627	Mafa	7	116779368	116781815	Rnor_6.0
	1583615	Magel2	1	123015404	123019945	Rnor_6.0
	1549729	Magix	X	15669191	15676051	Rnor_6.0
	1307252	Manf	8	115623175	115626408	Rnor_6.0
	61898	Maoa	X	6554698	6620722	Rnor_6.0
	735183	Map1lc3a	3	150801289	150802935	Rnor_6.0
	3044	Map2	9	73204753	73462965	Rnor_6.0
	1306620	Map2k3	10	45089455	45110802	Rnor_6.0
	1307040	Map2k4	10	52196121	52301887	Rnor_6.0
	620666	Map2k6	10	98707160	98823054	Rnor_6.0
	1560603	Map3k15	X	37342251	37755373	Rnor_6.0
	1306565	Map3k5	1	15412603	15613752	Rnor_6.0
	1305463	Map4k1	1	87937126	87959514	Rnor_6.0
	70500	Mapk1	11	88203863	88273301	Rnor_6.0
	70496	Mapk14	20	5933290	5995137	Rnor_6.0
	3046	Mapk3	1	198192773	198198975	Rnor_6.0
	621506	Mapk8	16	9620854	9709342	Rnor_6.0
	70937	Mapk8ip1	3	81295023	81304181	Rnor_6.0
	1563691	Mapk8ip3	10	14259394	14299276	Rnor_6.0
	628847	Mapk9	10	35333859	35374364	Rnor_6.0
	69329	Mapt	10	92289002	92386517	Rnor_6.0
	1589662	Marco	16	85115199	85147683	Rnor_6.0
	3049	Mas1	1	48076761	48108218	Rnor_6.0
	3050	Mat1a	16	18690649	18709135	Rnor_6.0
	1309732	Matn4	3	160838632	160853650	Rnor_6.0
	620411	Mb	7	118101633	118108864	Rnor_6.0
	1305980	Mbd1	18	70248568	70263190	Rnor_6.0
	1595452	Mbd2	18	65814026	65885115	Rnor_6.0
	1307389	Mbd3	7	12179046	12186251	Rnor_6.0
	3055	Mbl1	16	18736154	18742193	Rnor_6.0
	67380	Mbl2	1	248435069	248442669	Rnor_6.0
	3054	Mbp	18	79326738	79437310	Rnor_6.0
	1312046	Mc1r	19	56215420	56219987	Rnor_6.0
	3056	Mc3r	3	170252901	170253998	Rnor_6.0
	3057	Mc4r	18	62612838	62614725	Rnor_6.0
	628690	Mcfd2	6	10887303	10899221	Rnor_6.0
	619841	Mchr1	7	122456846	122459324	Rnor_6.0
	69073	Mdk	3	80841003	80843895	Rnor_6.0
	1305332	Mdm2	7	60719060	60743618	Rnor_6.0
	3074	Me1	8	94256830	94368834	Rnor_6.0
	3075	Mecp2	X	156650389	156713813	Rnor_6.0
	1359360	Mef2a	1	128207715	128341681	Rnor_6.0
	1563119	Mef2c	2	11658534	11822788	Rnor_6.0
	3078	Men1	1	221704394	221710343	Rnor_6.0
	71036	Mepe	14	6782011	6793561	Rnor_6.0
	3082	Met	4	44747467	44854628	Rnor_6.0
	1359271	Metrnl	10	110893261	110907256	Rnor_6.0
	1561059	Mettl8	3	57257394	57642096	Rnor_6.0
	1307919	Mfap5	4	155313671	155336228	Rnor_6.0
	1310230	Mff	9	88490280	88518517	Rnor_6.0
	3083	Mfge8	1	140845478	140860882	Rnor_6.0
	628843	Mfn2	5	164684244	164715414	Rnor_6.0
	3088	Mgp	4	170856783	170860105	Rnor_6.0
	1311862	Mgrn1	10	10832573	10881999	Rnor_6.0
	1591600	Mia3	13	101727434	101770127	Rnor_6.0
	621163	Mif	20	13715219	13732980	Rnor_6.0
	2325528	Mir1	18	2054933	2055019	Rnor_6.0
	2325578	Mir107	1	253128250	253128336	Rnor_6.0
	2325601	Mir10a	10	84165950	84166059	Rnor_6.0
	2325397	Mir10b	3	61647978	61648086	Rnor_6.0
	2325577	Mir122	18	60755285	60755369	Rnor_6.0
	4888573	Mir1249	7	125861192	125861311	Rnor_6.0
	2325387	Mir125a	1	59704827	59704911	Rnor_6.0
	2325457	Mir125b1	8	45798260	45798346	Rnor_6.0
	2325386	Mir126b	3	4042488	4042560	Rnor_6.0
	2325430	Mir127	6	133713430	133713526	Rnor_6.0
	7489022	Mir1306	11	86857633	86857705	Rnor_6.0
	2325385	Mir130a	3	72141037	72141124	Rnor_6.0
	2325573	Mir130b	11	88129773	88129854	Rnor_6.0
	2325571	Mir133a1	18	2052478	2052564	Rnor_6.0
	2325429	Mir134	6	133884547	133884619	Rnor_6.0
	2325570	Mir137	2	221658106	221658207	Rnor_6.0
	2325351	Mir140	19	39608951	39609049	Rnor_6.0
	2325407	Mir141	4	157236346	157236439	Rnor_6.0
	2325567	Mir142	10	75050839	75050925	Rnor_6.0
	2325428	Mir144	10	65291365	65291447	Rnor_6.0
	2325565	Mir145	18	56969907	56969994	Rnor_6.0
	2325382	Mir146a	10	28962476	28962570	Rnor_6.0
	2314885	Mir146b	1	266089488	266089575	Rnor_6.0
	2325617	Mir148b	7	144912038	144912134	Rnor_6.0
	2325400	Mir151	7	114485547	114485643	Rnor_6.0
	7489038	Mir155	11	24176603	24176667	Rnor_6.0
	2325381	Mir181c	19	25290211	25290316	Rnor_6.0
	2325560	Mir183	4	57463569	57463678	Rnor_6.0
	2325559	Mir184	8	97175657	97175733	Rnor_6.0
	2325558	Mir186	2	263873759	263873844	Rnor_6.0
	2325505	Mir188	X	16110270	16110349	Rnor_6.0
	2325427	Mir192	1	221634971	221635080	Rnor_6.0
	4888546	Mir193a	10	67065885	67065996	Rnor_6.0
	2325346	Mir195	10	56845301	56845387	Rnor_6.0
	2314882	Mir196b	4	82199056	82199140	Rnor_6.0
	2325426	Mir200a	5	173489366	173489454	Rnor_6.0
	2325553	Mir200c	4	157236786	157236854	Rnor_6.0
	2325551	Mir204	1	240403000	240403109	Rnor_6.0
	2325377	Mir205	13	112233283	112233390	Rnor_6.0
	2325550	Mir206	9	26791764	26791847	Rnor_6.0
	2325420	Mir20b	X	140117518	140117589	Rnor_6.0
	2325598	Mir21	10	73902210	73902301	Rnor_6.0
	2325451	Mir221	X	3684480	3684588	Rnor_6.0
	2325544	Mir222	X	3683919	3684021	Rnor_6.0
	2325543	Mir223	X	65367812	65367921	Rnor_6.0
	2325596	Mir23b	17	823222	823318	Rnor_6.0
	2325337	Mir26a	8	127714441	127714530	Rnor_6.0
	2325592	Mir27a	19	25318736	25318822	Rnor_6.0
	2325593	Mir27b	17	823461	823557	Rnor_6.0
	2325461	Mir28	11	79380523	79380608	Rnor_6.0
	2325345	Mir296	3	172357490	172357567	Rnor_6.0
	2325393	Mir29a	4	58343931	58344018	Rnor_6.0
	2325591	Mir29b1	4	58344310	58344390	Rnor_6.0
	2325503	Mir301b	11	88129426	88129503	Rnor_6.0
	2325588	Mir30a	9	29542635	29542705	Rnor_6.0
	2325620	Mir330	1	80092681	80092777	Rnor_6.0
	2325619	Mir331	7	34881095	34881190	Rnor_6.0
	2325618	Mir337	6	133705920	133706016	Rnor_6.0
	2325466	Mir339	12	17369002	17369097	Rnor_6.0
	2325402	Mir346	16	11250054	11250151	Rnor_6.0
	2325584	Mir34a	5	167092491	167092592	Rnor_6.0
	2325585	Mir34c	8	55492024	55492100	Rnor_6.0
	2325532	Mir361	X	84708911	84708980	Rnor_6.0
	2325360	Mir375	9	82161716	82161790	Rnor_6.0
	2325344	Mir377	6	133890690	133890761	Rnor_6.0
	2325521	Mir381	6	133876615	133876675	Rnor_6.0
	2325366	Mir409	6	133893419	133893495	Rnor_6.0
	2325500	Mir411	6	133858849	133858924	Rnor_6.0
	2325359	Mir423	10	63098366	63098444	Rnor_6.0
	2325537	Mir429	5	173488331	173488415	Rnor_6.0
	2325423	Mir433	6	133712334	133712426	Rnor_6.0
	2325534	Mir451a	10	65291204	65291275	Rnor_6.0
	2325343	Mir487b	6	133877124	133877205	Rnor_6.0
	2325495	Mir500	X	16121332	16121411	Rnor_6.0
	2325516	Mir503	X	158148476	158148546	Rnor_6.0
	2325358	Mir532	X	16109870	16109948	Rnor_6.0
	2325422	Mir542	X	158152146	158152224	Rnor_6.0
	2325413	Mir582	2	40863750	40863830	Rnor_6.0
	2325416	Mir598	15	47057496	47057574	Rnor_6.0
	2325480	Mir628	8	79679458	79679541	Rnor_6.0
	2325490	Mir743a	X	151252828	151252903	Rnor_6.0
	2325477	Mir875	7	74423233	74423305	Rnor_6.0
	2325488	Mir92b	2	188541034	188541116	Rnor_6.0
	2325581	Mir98	X	21583875	21583982	Rnor_6.0
	2325622	Mirlet7d	17	16419980	16420077	Rnor_6.0
	2325604	Mirlet7i	7	66802731	66802815	Rnor_6.0
	1305476	Mki67	1	207993895	208020454	Rnor_6.0
	1308814	Mkks	3	129866542	129885213	Rnor_6.0
	1311197	Mkrn3	1	123062049	123064763	Rnor_6.0
	1306294	Mlf2	4	157452578	157457254	Rnor_6.0
	620940	Mllt3	5	106103498	106202559	Rnor_6.0
	1310806	Mmachc	5	135555587	135561723	Rnor_6.0
	1303272	Mmadhc	3	35783511	35801474	Rnor_6.0
	3098	Mme	2	153799203	153880910	Rnor_6.0
	1307917	Mmp1	8	5703206	5723593	Rnor_6.0
	620192	Mmp10	8	5734348	5742243	Rnor_6.0
	620195	Mmp12	8	5594717	5616494	Rnor_6.0
	620198	Mmp14	15	33074441	33083666	Rnor_6.0
	1308937	Mmp15	19	10079881	10101380	Rnor_6.0
	1311376	Mmp19	7	3216392	3224202	Rnor_6.0
	621316	Mmp2	19	15542771	15570589	Rnor_6.0
	621317	Mmp3	8	5676608	5698579	Rnor_6.0
	3100	Mmp7	8	5893253	5900965	Rnor_6.0
	621320	Mmp9	3	161413410	161421473	Rnor_6.0
	1587662	Mmut	9	23323934	23352144	Rnor_6.0
	1309274	Mok	6	135228755	135259645	Rnor_6.0
	1308823	Mon1a	8	116657345	116682172	Rnor_6.0
	620902	Mpc1	1	53026608	53038229	Rnor_6.0
	1592081	Mpo	10	75087892	75098260	Rnor_6.0
	620065	Mpst	7	119626636	119631317	Rnor_6.0
	3109	Mpz	13	89524204	89530070	Rnor_6.0
	1309873	Mrap2	8	94801336	94858192	Rnor_6.0
	3111	Mras	8	107629028	107656851	Rnor_6.0
	1309353	Mrc1	17	81352700	81433743	Rnor_6.0
	1566232	Mrm1	10	72136241	72143075	Rnor_6.0
	1306686	Mrpl51	4	157705790	157709452	Rnor_6.0
	1582995	Mrps16	15	4351292	4353694	Rnor_6.0
	2323536	Msmp	5	59084626	59085676	Rnor_6.0
	621239	Mt-atp6	MT	7919	8599	Rnor_6.0
	621240	Mt-atp8	MT	7758	7961	Rnor_6.0
	621872	Mt-co2	MT	7006	7689	Rnor_6.0
	621873	Mt-co3	MT	8599	9382	Rnor_6.0
	620081	Mt-cyb	MT	14136	15278	Rnor_6.0
	620555	Mt-nd1	MT	2740	3694	Rnor_6.0
	620494	Mt-nd4l	MT	9870	10166	Rnor_6.0
	620561	Mt-nd6	MT	13543	14061	Rnor_6.0
	3117	Mt1	19	11301991	11303007	Rnor_6.0
	1592345	Mt2A	19	11307966	11308740	Rnor_6.0
	621252	Mt3	19	11324708	11326112	Rnor_6.0
	1308080	Mtch2	3	79678141	79695356	Rnor_6.0
	1309952	Mthfr	5	164844642	164864360	Rnor_6.0
	620797	Mtnr1a	16	50339358	50358809	Rnor_6.0
	620798	Mtnr1b	8	14359270	14373894	Rnor_6.0
	68371	Mtor	5	165263813	165373967	Rnor_6.0
	621283	Mtr	17	66210444	66295014	Rnor_6.0
	1308671	Mtrr	1	37743089	37774485	Rnor_6.0
	1308388	Mttp	2	243366181	243407608	Rnor_6.0
	3122	Muc1	2	188543137	188547874	Rnor_6.0
	3124	Muc3	12	22535663	22584775	Rnor_6.0
	621331	Muc4	11	71242973	71285217	Rnor_6.0
	1560020	Myb	1	16658178	16690135	Rnor_6.0
	3130	Myc	7	102586313	102591240	Rnor_6.0
	735043	Myd88	8	128022512	128027462	Rnor_6.0
	3140	Myh9	7	118740005	118792507	Rnor_6.0
	620934	Mylk2	3	148386185	148397851	Rnor_6.0
	1562698	Myo18a	10	64979770	65080535	Rnor_6.0
	1559961	Myo19	10	72198475	72227892	Rnor_6.0
	631429	Myod1	1	102396538	102399248	Rnor_6.0
	620432	Myog	13	51126459	51129048	Rnor_6.0
	631436	Myom1	9	119353840	119469196	Rnor_6.0
	1309821	Myorg	5	57873404	57882008	Rnor_6.0
	1311787	Mysm1	5	113902115	113939083	Rnor_6.0
	727801	Nadsyn1	1	216985710	217013743	Rnor_6.0
	631365	Nampt	6	52122085	52156473	Rnor_6.0
	1303178	Nanog	4	155531906	155539268	Rnor_6.0
	70492	Nat2	16	23960709	23991570	Rnor_6.0
	67378	Ncam1	8	53836797	54134881	Rnor_6.0
	1562596	Ncapd2	4	157682855	157705903	Rnor_6.0
	61307	Ncf1	12	25497104	25506300	Rnor_6.0
	1309424	Ncf2	13	70226441	70259019	Rnor_6.0
	3153	Ncl	9	93369119	93377643	Rnor_6.0
	1309046	Ncoa1	6	28677563	28931844	Rnor_6.0
	620109	Ncoa3	3	162692176	162788582	Rnor_6.0
	620111	Ncoa6	3	150919317	150990391	Rnor_6.0
	1310526	Ndn	1	122981755	122983354	Rnor_6.0
	621874	Ndrg2	15	28305820	28314459	Rnor_6.0
	621593	Ndrg4	19	9766439	9802396	Rnor_6.0
	1307307	Ndufa9	4	159371263	159399636	Rnor_6.0
	1311354	Ndufb6	5	56567109	56576676	Rnor_6.0
	1309129	Ndufb8	1	264298671	264303712	Rnor_6.0
	1359670	Ndufs1	9	69919863	69953182	Rnor_6.0
	1307109	Ndufs2	13	89606848	89623506	Rnor_6.0
	1309406	Ndufs3	3	79721686	79728863	Rnor_6.0
	1594380	Ndufs4	2	46372488	46476162	Rnor_6.0
	1306053	Necap1	4	155709712	155724801	Rnor_6.0
	3159	Nefh	14	85181572	85191557	Rnor_6.0
	621458	Nefl	15	44799378	44803251	Rnor_6.0
	3160	Nefm	15	44855307	44860604	Rnor_6.0
	708416	Negr1	2	262914240	263650441	Rnor_6.0
	1306077	Neil1	8	61817258	61824023	Rnor_6.0
	3162	Nes	2	187343109	187352972	Rnor_6.0
	3163	Neu1	20	4610995	4615258	Rnor_6.0
	3165	Neurod1	3	66414314	66417617	Rnor_6.0
	631350	Neurog3	20	31761419	31762893	Rnor_6.0
	3168	Nf1	10	66732460	66928706	Rnor_6.0
	1307690	Nfatc2	3	165241750	165374644	Rnor_6.0
	1311972	Nfe2l1	10	84686762	84699313	Rnor_6.0
	620360	Nfe2l2	3	62497568	62525146	Rnor_6.0
	70498	Nfkb1	2	240773520	240890053	Rnor_6.0
	1307189	Nfkb2	1	266050634	266059277	Rnor_6.0
	3171	Nfkbia	6	76267227	76270457	Rnor_6.0
	621461	Ngb	6	111126259	111131699	Rnor_6.0
	1598328	Ngf	2	204886158	204939523	Rnor_6.0
	3177	Ngfr	10	83389828	83408061	Rnor_6.0
	1308294	Nhlh2	2	204427577	204432946	Rnor_6.0
	620552	Ninj2	4	152630464	152733631	Rnor_6.0
	69318	Nkx6-1	14	9555264	9562197	Rnor_6.0
	1562710	Nmb	1	142721263	142724646	Rnor_6.0
	68388	Nmu	14	34353683	34381968	Rnor_6.0
	1587346	Nnt	2	52189523	52283095	Rnor_6.0
	1306368	Nod2	19	19342061	19389366	Rnor_6.0
	3183	Nog	10	76811759	76813386	Rnor_6.0
	1549738	Nono	X	71324365	71342225	Rnor_6.0
	1304616	Nop2	4	157646759	157658502	Rnor_6.0
	3184	Nos1	12	44214949	44405530	Rnor_6.0
	3185	Nos2	10	66188290	66221621	Rnor_6.0
	3186	Nos3	4	7321908	7342404	Rnor_6.0
	3187	Notch1	3	3905562	3951015	Rnor_6.0
	3188	Notch2	2	200187184	200320403	Rnor_6.0
	1303282	Notch4	20	4329794	4353868	Rnor_6.0
	620598	Nox1	X	104909328	104932508	Rnor_6.0
	620600	Nox4	1	150796359	150976186	Rnor_6.0
	628693	Npc1	18	3616878	3662656	Rnor_6.0
	1303135	Npc1l1	14	86345946	86560694	Rnor_6.0
	620460	Nphs1	1	88922346	88950560	Rnor_6.0
	3193	Nppa	5	164808407	164809716	Rnor_6.0
	3194	Nppb	5	164796176	164797538	Rnor_6.0
	620850	Nppc	9	93731436	93735636	Rnor_6.0
	620851	Npr2	5	59128186	59147321	Rnor_6.0
	3196	Npr3	2	61883946	61950291	Rnor_6.0
	3197	Npy	4	79557856	79565059	Rnor_6.0
	3198	Npy1r	16	24779480	24789131	Rnor_6.0
	620475	Npy2r	2	181528949	181538145	Rnor_6.0
	3199	Npy5r	16	24796685	24805730	Rnor_6.0
	2503	Nqo1	19	38422210	38437103	Rnor_6.0
	621032	Nr0b2	5	151776004	151779319	Rnor_6.0
	628827	Nr1d1	10	86683875	86690815	Rnor_6.0
	61906	Nr1h2	1	100554577	100559896	Rnor_6.0
	61909	Nr1h3	3	80004130	80014197	Rnor_6.0
	628831	Nr1h4	7	30003429	30162095	Rnor_6.0
	69057	Nr1i2	11	65022100	65058546	Rnor_6.0
	621400	Nr1i3	13	89585072	89591278	Rnor_6.0
	2741	Nr3c1	18	31728373	32704022	Rnor_6.0
	620029	Nr4a1	7	142899358	142920216	Rnor_6.0
	3202	Nr4a2	3	43111258	43128391	Rnor_6.0
	61882	Nr4a3	5	63781801	63822890	Rnor_6.0
	68353	Nr5a2	13	53750470	53870288	Rnor_6.0
	621341	Nrg1	16	62969573	64065063	Rnor_6.0
	1589959	Nrip2	4	161719434	161729673	Rnor_6.0
	621588	Nrp1	19	61332351	61486166	Rnor_6.0
	628659	Nrxn1	6	13886757	15191660	Rnor_6.0
	61956	Nt5e	8	95969002	96012733	Rnor_6.0
	619728	Ntf3	4	158636883	158705886	Rnor_6.0
	620144	Ntrk1	2	187143568	187160373	Rnor_6.0
	3213	Ntrk2	17	5934651	6245778	Rnor_6.0
	3214	Ntrk3	1	139890537	140262503	Rnor_6.0
	620888	Nucb2	1	185106773	185143278	Rnor_6.0
	3215	Nudc	5	151754723	151768104	Rnor_6.0
	1307879	Nus1	20	33557052	33584011	Rnor_6.0
	1359213	Nutf2	19	37830917	37852192	Rnor_6.0
	2318412	Oca2	1	114661970	114987433	Rnor_6.0
	620089	Ocln	2	30527327	30577218	Rnor_6.0
	621077	Oga	1	265506752	265542452	Rnor_6.0
	621168	Ogg1	4	145282828	145289367	Rnor_6.0
	62060	Ogt	X	71540870	71585906	Rnor_6.0
	620515	Olr1	4	163239853	163261937	Rnor_6.0
	708423	Opa1	11	74717600	74793902	Rnor_6.0
	3233	Oprd1	5	150288126	150323063	Rnor_6.0
	69426	Oprk1	5	13742655	13760460	Rnor_6.0
	3234	Oprm1	1	43454803	43704948	Rnor_6.0
	628886	Optn	17	77167700	77218374	Rnor_6.0
	1308069	Osbp	1	228395237	228425366	Rnor_6.0
	3236	Otc	X	13524804	13601074	Rnor_6.0
	1563027	Otud5	X	15471212	15504372	Rnor_6.0
	1584008	Oxct1	2	53859738	54007733	Rnor_6.0
	3238	Oxt	3	123106694	123107534	Rnor_6.0
	621681	P2ry12	2	149440807	149482592	Rnor_6.0
	1305699	P3h3	4	157359331	157375186	Rnor_6.0
	620579	Pacs1	1	220515117	220645611	Rnor_6.0
	3252	Pam	9	111028543	111177588	Rnor_6.0
	1305169	Pank2	3	123807911	123841797	Rnor_6.0
	1307742	Pappa1	5	80919932	81153904	Rnor_6.0
	620387	Parg	16	8350168	8457999	Rnor_6.0
	621808	Park7	5	167982438	168004724	Rnor_6.0
	1306191	Parl	11	84517368	84544463	Rnor_6.0
	2053	Parp1	13	98857255	98889444	Rnor_6.0
	1561791	Parp11	4	160013968	160059981	Rnor_6.0
	69065	Pawr	7	51273764	51353700	Rnor_6.0
	1305568	Pax2	1	264493579	264585073	Rnor_6.0
	620433	Pax4	4	55735640	55753461	Rnor_6.0
	3258	Pax6	3	95700241	95728682	Rnor_6.0
	620434	Pax8	3	1527316	1586019	Rnor_6.0
	3262	Pc	1	219759157	219859854	Rnor_6.0
	3267	Pck1	3	171213936	171219885	Rnor_6.0
	3269	Pcna	3	124880698	124884570	Rnor_6.0
	3272	Pcsk1	2	91450162	91497091	Rnor_6.0
	3617	Pcsk1n	X	15324263	15327705	Rnor_6.0
	3273	Pcsk2	3	137618891	137923385	Rnor_6.0
	1311658	Pdcd1	9	101305742	101319937	Rnor_6.0
	61942	Pde3a	4	175431904	175703844	Rnor_6.0
	3281	Pde4d	2	40219999	41468551	Rnor_6.0
	620995	Pde5a	2	226899604	227044916	Rnor_6.0
	3282	Pdgfa	12	17734141	17756186	Rnor_6.0
	3283	Pdgfb	7	121215458	121233092	Rnor_6.0
	621880	Pdgfd	8	4441010	4666754	Rnor_6.0
	3284	Pdgfra	14	35527926	35581130	Rnor_6.0
	3285	Pdgfrb	18	56364586	56406381	Rnor_6.0
	3286	Pdha1	X	37329779	37343410	Rnor_6.0
	1359146	Pdhb	15	18540826	18546855	Rnor_6.0
	1566332	Pdhx	3	92910300	92933725	Rnor_6.0
	68430	Pdia3	3	113376983	113400707	Rnor_6.0
	69061	Pdk4	4	30546772	30556774	Rnor_6.0
	620393	Pdp1	5	25577593	25584325	Rnor_6.0
	628812	Pdp2	19	597427	601556	Rnor_6.0
	62387	Pdx1	12	9496044	9501211	Rnor_6.0
	62054	Pdyn	3	122194327	122206671	Rnor_6.0
	61927	Pecam1	10	94850971	94913202	Rnor_6.0
	3297	Pemt	10	46339821	46404640	Rnor_6.0
	1594571	Pepd	1	90820670	91285128	Rnor_6.0
	1585222	Pet100	12	2170630	2173259	Rnor_6.0
	619842	Pex11a	1	141474189	141481270	Rnor_6.0
	1307612	Pex5	4	156983914	157009675	Rnor_6.0
	1304926	Pfas	10	55571881	55593384	Rnor_6.0
	3307	Pfkfb1	X	23092143	23145923	Rnor_6.0
	619776	Pfkfb3	17	70632778	70713736	Rnor_6.0
	68419	Pfkm	7	139702066	139722132	Rnor_6.0
	619744	Pgap2	1	167309021	167335550	Rnor_6.0
	1592386	Pgap3	10	86343058	86356146	Rnor_6.0
	619850	Pgf	6	108994016	109004598	Rnor_6.0
	619878	Pgk1	X	77263399	77279373	Rnor_6.0
	3317	Pgr	8	7128656	7187796	Rnor_6.0
	620203	Phb2	4	157230769	157235375	Rnor_6.0
	1309203	Phc1	4	155093947	155118838	Rnor_6.0
	3323	Phex	X	40460047	40717982	Rnor_6.0
	1559864	Phf24	5	58359744	58387446	Rnor_6.0
	2323526	Phf6	X	158698353	158739855	Rnor_6.0
	61987	Phgdh	2	200484245	200513564	Rnor_6.0
	1564964	Phip	8	90387339	90483964	Rnor_6.0
	621522	Phka1	X	72377020	72515385	Rnor_6.0
	620024	Phkg2	1	199019298	199032053	Rnor_6.0
	621323	Phox2a	1	166893734	166898252	Rnor_6.0
	620317	Phyh	17	77287580	77304482	Rnor_6.0
	1304952	Pianp	4	157508862	157517676	Rnor_6.0
	71056	Pias2	18	73479863	73524956	Rnor_6.0
	1308822	Piezo1	19	55305494	55367680	Rnor_6.0
	1307251	Pigb	8	79691407	79715284	Rnor_6.0
	1311337	Pigc	13	79886832	79889305	Rnor_6.0
	1560335	Pigg	14	1567713	1596004	Rnor_6.0
	1309498	Pigo	5	58461055	58470699	Rnor_6.0
	1309526	Pigv	5	151886132	151899024	Rnor_6.0
	727962	Pigw	10	72194774	72198415	Rnor_6.0
	2318067	Pigy	8	23167974	23170215	Rnor_6.0
	1310503	Pih1d2	8	55050284	55060289	Rnor_6.0
	1310389	Pik3c2a	1	185210922	185326314	Rnor_6.0
	620231	Pik3c2g	4	173732196	174102502	Rnor_6.0
	620917	Pik3cb	8	107275849	107381088	Rnor_6.0
	1306468	Pik3cg	6	51465696	51501234	Rnor_6.0
	3329	Pik3r1	2	31742326	31826882	Rnor_6.0
	1560759	Pim2	X	15462621	15467890	Rnor_6.0
	1559992	Pkd2	14	6602004	6645257	Rnor_6.0
	1308476	Pkhd1	9	26164969	26736704	Rnor_6.0
	3336	Pklr	2	188449158	188458034	Rnor_6.0
	61949	Pla2g1b	12	46879346	46890234	Rnor_6.0
	620857	Pla2g2a	5	157282650	157285295	Rnor_6.0
	67366	Pla2g4a	13	67062252	67206688	Rnor_6.0
	628867	Pla2g6	7	120519479	120559716	Rnor_6.0
	1310734	Pla2g7	9	19935754	19978013	Rnor_6.0
	1308102	Plac8	14	10692799	10714556	Rnor_6.0
	3342	Plat	16	74098263	74122897	Rnor_6.0
	3343	Plau	15	3644296	3650765	Rnor_6.0
	620597	Plaur	1	81328171	81344954	Rnor_6.0
	61993	Plcb3	1	222207887	222224993	Rnor_6.0
	3346	Plcd1	8	127753514	127782070	Rnor_6.0
	3347	Plcg1	3	156727642	156758307	Rnor_6.0
	3350	Pld2	10	57161921	57181148	Rnor_6.0
	1564153	Plekha1	1	201429716	201481411	Rnor_6.0
	2318544	Plekhg6	4	157877725	157897167	Rnor_6.0
	1559884	Plekhs1	1	277261493	277294194	Rnor_6.0
	3351	Plin1	1	141458907	141470927	Rnor_6.0
	728889	Plin2	5	104984413	105010863	Rnor_6.0
	619894	Pln	20	34633157	34642904	Rnor_6.0
	1587363	Plp2	X	15679254	15682653	Rnor_6.0
	1307016	Plscr3	10	56452632	56458390	Rnor_6.0
	1306695	Pltp	3	161304469	161322289	Rnor_6.0
	3358	Pmch	7	28655206	28656522	Rnor_6.0
	3360	Pnlip	1	279798187	279811372	Rnor_6.0
	3361	Pnmt	10	86340893	86342501	Rnor_6.0
	1595843	Pnpla3	7	125034760	125056165	Rnor_6.0
	1311444	Pnpla8	6	64224870	64288465	Rnor_6.0
	1309980	Pogz	2	195995322	196041500	Rnor_6.0
	3363	Polb	16	74237001	74260272	Rnor_6.0
	620057	Polg	1	141172117	141188893	Rnor_6.0
	1305128	Polg2	10	94968836	94979259	Rnor_6.0
	1309689	Polr1c	9	17120759	17124871	Rnor_6.0
	1582857	Polr3gl	2	198698044	198719609	Rnor_6.0
	3366	Pomc	6	28382937	28388771	Rnor_6.0
	620062	Pon1	4	30249749	30276297	Rnor_6.0
	1309954	Pon2	4	30344705	30380119	Rnor_6.0
	1305285	Postn	2	143656820	143688087	Rnor_6.0
	3369	Ppara	7	126618872	126687282	Rnor_6.0
	3370	Ppard	20	7818289	7883482	Rnor_6.0
	3371	Pparg	4	147274055	147399383	Rnor_6.0
	620925	Ppargc1a	14	63095291	63190688	Rnor_6.0
	727948	Ppargc1b	18	56626725	56650524	Rnor_6.0
	620237	Ppat	14	33580541	33614919	Rnor_6.0
	70548	Ppbp	14	18852433	18853237	Rnor_6.0
	1305220	Ppm1l	2	165932240	166218774	Rnor_6.0
	621526	Ppp1r15a	1	101511899	101515043	Rnor_6.0
	1307944	Ppp1r15b	13	49933155	49940961	Rnor_6.0
	1561312	Ppp1r3a	4	41171486	41212116	Rnor_6.0
	1309132	Ppp1r3c	1	255371830	255376833	Rnor_6.0
	1566398	Ppp1r3f	X	15774091	15784711	Rnor_6.0
	632280	Ppp1r9a	4	29976485	30247371	Rnor_6.0
	3380	Ppp2ca	10	37534449	37554861	Rnor_6.0
	3382	Ppp3ca	2	241909332	242186861	Rnor_6.0
	3383	Ppp3cb	15	4209702	4236895	Rnor_6.0
	1549750	Pqbp1	X	15448570	15453130	Rnor_6.0
	1566287	Praf2	X	15618324	15620992	Rnor_6.0
	620039	Prdx1	5	135536413	135551986	Rnor_6.0
	620040	Prdx3	1	282238774	282251193	Rnor_6.0
	620043	Prdx4	X	43495453	43512994	Rnor_6.0
	71005	Prdx6	13	79077567	79088113	Rnor_6.0
	708463	Prf1	20	30915294	30920804	Rnor_6.0
	69336	Prg2	3	72385678	72389245	Rnor_6.0
	1359685	Prickle3	X	15682652	15693473	Rnor_6.0
	3387	Prkaa1	2	54857688	54893404	Rnor_6.0
	620893	Prkaa2	5	124568845	124642569	Rnor_6.0
	727782	Prkag2	4	6559153	6799888	Rnor_6.0
	3391	Prkar1a	10	97940705	97959199	Rnor_6.0
	3394	Prkar2b	6	51265509	51356383	Rnor_6.0
	3395	Prkca	10	96186509	96585168	Rnor_6.0
	3396	Prkcb	1	192233569	192575339	Rnor_6.0
	67383	Prkcd	16	6655131	6675746	Rnor_6.0
	61925	Prkce	6	9483400	9973396	Rnor_6.0
	621888	Prkch	6	96479243	96677368	Rnor_6.0
	620961	Prkci	2	115941998	116002550	Rnor_6.0
	620968	Prkcq	17	70971915	71105286	Rnor_6.0
	3399	Prkcz	5	172658071	172769492	Rnor_6.0
	1587390	Prkg1	1	248982039	250300952	Rnor_6.0
	61797	Prkn	1	48880015	50069998	Rnor_6.0
	1306707	Prkra	3	63489081	63507918	Rnor_6.0
	3403	Prl	17	39814236	39824299	Rnor_6.0
	628634	Prlh	9	98111391	98114831	Rnor_6.0
	71037	Prlhr	1	281754472	281756159	Rnor_6.0
	3407	Prlr	2	60131410	60325686	Rnor_6.0
	62020	Prmt1	1	100971132	100980411	Rnor_6.0
	1587677	Prmt8	4	160253409	160334647	Rnor_6.0
	3410	Prnp	3	124515917	124531320	Rnor_6.0
	3411	Proc	18	24918402	24928822	Rnor_6.0
	1305991	Procr	3	151285321	151289581	Rnor_6.0
	69367	Prom1	14	71532321	71637400	Rnor_6.0
	620971	Pros1	7	1206648	1288140	Rnor_6.0
	1306890	Prox1	13	108382536	108444107	Rnor_6.0
	1303025	Prrc2a	20	5139881	5155371	Rnor_6.0
	3417	Prss1	4	70776046	70779249	Rnor_6.0
	3418	Prss2	4	70689737	70694816	Rnor_6.0
	3426	Psmb8	20	3990809	3993772	Rnor_6.0
	3427	Psmb9	20	3973424	3978845	Rnor_6.0
	735127	Psmd6	15	12407557	12416153	Rnor_6.0
	1563090	Pstpip2	18	74173809	74291188	Rnor_6.0
	61897	Ptafr	5	150746284	150775675	Rnor_6.0
	621425	Ptch1	17	1032242	1085885	Rnor_6.0
	61995	Pten	1	251421814	251487634	Rnor_6.0
	621709	Ptf1a	17	86199623	86201477	Rnor_6.0
	3433	Ptgds	3	2686125	2689059	Rnor_6.0
	3435	Ptger3	2	263895093	263979682	Rnor_6.0
	628641	Ptger4	2	54951625	54966470	Rnor_6.0
	62076	Ptges	3	9727408	9738752	Rnor_6.0
	3439	Ptgs1	3	15560685	15582339	Rnor_6.0
	620349	Ptgs2	13	67351230	67356920	Rnor_6.0
	3440	Pth	1	178215829	178218761	Rnor_6.0
	3442	Pth1r	8	118984531	119012803	Rnor_6.0
	3441	Pthlh	4	181663425	181674181	Rnor_6.0
	3443	Ptk2	7	114436419	114611317	Rnor_6.0
	628758	Ptk2b	15	42827306	42947796	Rnor_6.0
	621529	Ptms	4	157435371	157439507	Rnor_6.0
	3444	Ptn	4	64239156	64330996	Rnor_6.0
	61965	Ptpn1	3	164665462	164711936	Rnor_6.0
	1307992	Ptpn22	2	206342066	206390348	Rnor_6.0
	3448	Ptpn5	1	103197918	103258309	Rnor_6.0
	620660	Ptpn6	4	157239141	157263890	Rnor_6.0
	3453	Ptprf	5	137036936	137112930	Rnor_6.0
	620777	Ptprn	9	82446626	82462314	Rnor_6.0
	61904	Ptprn2	6	144384773	145133042	Rnor_6.0
	620782	Ptpru	5	149922374	149996352	Rnor_6.0
	1593476	Ptx3	2	158097843	158103653	Rnor_6.0
	628637	Pycard	1	199438029	199439062	Rnor_6.0
	620687	Pygl	6	92597759	92643734	Rnor_6.0
	3461	Pygm	1	221756325	221771142	Rnor_6.0
	1565524	Pyurf	4	88584242	88587877	Rnor_6.0
	1593289	Pyy	10	90047989	90049155	Rnor_6.0
	619915	Qdpr	14	70164682	70178284	Rnor_6.0
	1308601	RGD1308601	18	74012965	74059618	Rnor_6.0
	1309106	RGD1309106	13	79856479	79901830	Rnor_6.0
	1311164	RGD1311164	4	159483089	159518387	Rnor_6.0
	1311899	RGD1311899	12	47433355	47438960	Rnor_6.0
	1595867	RT1-Ba	20	4066133	4070726	Rnor_6.0
	3469	RT1-Bb	20	4043726	4049367	Rnor_6.0
	1359196	RT1-CE13	20	3314984	3318037	mRatBN7.2
	1593283	RT1-Da	20	4127644	4132616	Rnor_6.0
	1593282	RT1-Db1	20	4087621	4097190	Rnor_6.0
	1595921	RT1-Ha	20	3875478	3885140	Rnor_6.0
	1303150	Rab21	7	58261985	58286770	Rnor_6.0
	619755	Rac1	12	13090316	13111841	Rnor_6.0
	69229	Rack1	10	34149717	34155198	Rnor_6.0
	1597431	Rad51ap1	4	159469803	159482869	Rnor_6.0
	1304975	Rad52	4	152429826	152451875	Rnor_6.0
	1308500	Rai1	10	46511271	46571591	Rnor_6.0
	61872	Ramp2	10	89166170	89168962	Rnor_6.0
	620367	Ran	12	31319556	31324105	Rnor_6.0
	1560047	Ranbp2	20	28027054	28076664	Rnor_6.0
	1359694	Rap1a	2	208193950	208215186	Rnor_6.0
	620577	Rap1b	7	60850406	60878226	Rnor_6.0
	621869	Rapgef3	7	139232263	139254668	Rnor_6.0
	1311592	Rapsn	3	79859815	79869486	Rnor_6.0
	1309874	Rarres2	4	78205809	78208956	Rnor_6.0
	620395	Rasgrf1	8	97277250	97405095	Rnor_6.0
	3540	Rb1	15	55081582	55209060	Rnor_6.0
	620145	Rbm3	X	15098880	15102344	Rnor_6.0
	3546	Rbp4	1	256806476	256813678	Rnor_6.0
	1593096	Rbpj	14	59657738	59865427	Rnor_6.0
	1304786	Rbpjl	3	160851836	160865125	Rnor_6.0
	3552	Reg1a	4	109497962	109500626	Rnor_6.0
	3254	Reg3b	4	109467272	109470510	Rnor_6.0
	727889	Rela	1	220992770	221003249	Rnor_6.0
	2321078	Relb	1	80517081	80545019	Rnor_6.0
	3554	Ren	13	50502724	50513953	Rnor_6.0
	1307131	Reps1	1	13262049	13298347	Rnor_6.0
	628781	Retn	12	2201909	2203649	Rnor_6.0
	1307491	Rfx6	20	32709282	32764040	Rnor_6.0
	3560	Rgn	X	1833484	1848904	Rnor_6.0
	1311757	Rgp1	5	59080290	59088777	Rnor_6.0
	727859	Rhcg	1	141325854	141349881	Rnor_6.0
	1359404	Rhno1	4	161679674	161685060	Rnor_6.0
	619921	Rhoa	8	117082440	117116244	Rnor_6.0
	1588939	Ric3	1	173629218	173682226	Rnor_6.0
	1560851	Rimklb	4	155258241	155292809	Rnor_6.0
	628899	Ripk3	15	34470796	34479741	Rnor_6.0
	1307248	Rnaseh2a	19	26074980	26084780	Rnor_6.0
	1359710	Rnaseh2b	15	45422010	45472792	Rnor_6.0
	2319141	Rnaseh2c	1	220966626	220967717	Rnor_6.0
	1305252	Rnf135	10	67531989	67551237	Rnor_6.0
	1560744	Rnf165	18	73831289	73873246	Rnor_6.0
	1590842	Rnf170	16	70684886	70710147	Rnor_6.0
	1305491	Rnf2	13	68829714	68859920	Rnor_6.0
	1306092	Rnf6	12	10574168	10583196	Rnor_6.0
	1309804	Rnls	1	251828285	252101963	Rnor_6.0
	621396	Rpe65	2	266141581	266169197	Rnor_6.0
	62049	Rpl9	14	44524419	44527613	Rnor_6.0
	1306576	Rpp25l	5	58096037	58097577	Rnor_6.0
	3602	Rps6	5	105197821	105200681	Rnor_6.0
	620683	Rps6kb1	10	73824200	73865503	Rnor_6.0
	69357	Rrad	19	561696	564929	Rnor_6.0
	1306045	Rrm2b	7	76750045	76780817	Rnor_6.0
	1564882	Rsrc2	12	38274290	38294294	Rnor_6.0
	6486824	Rtl9	X	114367028	114379646	Rnor_6.0
	1592688	Rusc2	5	58860444	58883152	Rnor_6.0
	1310127	Rusf1	1	199687775	199716205	Rnor_6.0
	3610	Rxra	3	6272560	6295354	Rnor_6.0
	1586637	Ryr1	1	87959596	88066252	Rnor_6.0
	620314	Ryr2	17	65533998	65955606	Rnor_6.0
	620264	S100a6	2	190007013	190008512	Rnor_6.0
	3615	S100b	20	13130633	13142856	Rnor_6.0
	61958	S1pr1	2	218654406	218658761	Rnor_6.0
	68334	S1pr2	8	21984914	21995806	Rnor_6.0
	1304801	S1pr4	7	11077411	11079687	Rnor_6.0
	620566	S1pr5	8	22268635	22273708	Rnor_6.0
	1563091	Samd9	4	28304967	28324637	Rnor_6.0
	1308369	Samhd1	3	153210829	153250705	Rnor_6.0
	1310078	Sarm1	10	65742343	65766050	Rnor_6.0
	1309456	Sars2	1	86923769	86935506	Rnor_6.0
	1586174	Sat1	X	43626480	43629767	Rnor_6.0
	1309378	Scap	8	118551869	118628650	Rnor_6.0
	621585	Scaper	8	60127039	60593568	Rnor_6.0
	621176	Scd	1	264159966	264173061	Rnor_6.0
	619828	Scfd1	6	72124408	72202703	Rnor_6.0
	3631	Scn1b	1	89550738	89560469	Rnor_6.0
	3639	Scnn1a	4	157834339	157860472	Rnor_6.0
	3642	Scp2	5	127647934	127735703	Rnor_6.0
	621342	Sctr	13	36039241	36090515	Rnor_6.0
	3648	Sdc1	6	33885576	33908038	Rnor_6.0
	3649	Sdc2	7	71572731	71686139	Rnor_6.0
	621486	Sdc3	5	148923098	148956404	Rnor_6.0
	3650	Sdc4	3	160872503	160891190	Rnor_6.0
	1585844	Sdf2l1	11	88122271	88124513	Rnor_6.0
	68321	Sec61a1	4	120453577	120467932	Rnor_6.0
	1304984	Sec63	20	47494270	47563222	Rnor_6.0
	3654	Sele	13	82355234	82365323	Rnor_6.0
	3660	Selenop	2	53105912	53116198	Rnor_6.0
	3655	Sell	13	82369820	82387774	Rnor_6.0
	3656	Selp	13	82428914	82464629	Rnor_6.0
	1310275	Senp1	7	139626444	139684587	Rnor_6.0
	3326	Serpina1	6	127610241	127632265	Rnor_6.0
	708485	Serpina12	6	127696501	127711238	Rnor_6.0
	3747	Serpina3n	6	128073344	128080878	Rnor_6.0
	708581	Serpina4	6	127743883	127753047	Rnor_6.0
	619833	Serpina7	X	110226565	110232202	Rnor_6.0
	71063	Serpinb7	13	27282456	27354775	Rnor_6.0
	1307404	Serpinc1	13	78806107	78820375	Rnor_6.0
	3249	Serpine1	12	22641104	22651482	Rnor_6.0
	3748	Serpine2	9	85560852	85629410	Rnor_6.0
	631369	Serpinf1	10	62241750	62254145	Rnor_6.0
	735225	Serping1	3	72161230	72171109	Rnor_6.0
	1306229	Setbp1	18	75090733	75432446	Rnor_6.0
	735163	Sfrp2	2	182723732	182731277	Rnor_6.0
	621075	Sfrp4	17	47383983	47394065	Rnor_6.0
	3665	Sftpa1	16	18716019	18719404	Rnor_6.0
	621700	Sftpb	4	100166855	100175941	Rnor_6.0
	3666	Sftpc	15	52211538	52214480	Rnor_6.0
	1359577	Sgcg	15	41549330	41595275	Rnor_6.0
	1310609	Sgf29	1	198066974	198100494	Rnor_6.0
	3668	Sgk1	1	24185451	24302309	Rnor_6.0
	620132	Sh2b1	1	197878839	197888223	Rnor_6.0
	68411	Sh2b3	12	40261990	40265757	Rnor_6.0
	3671	Shbg	10	56219861	56237354	Rnor_6.0
	620446	Shc1	2	188745503	188757066	Rnor_6.0
	3673	Shh	4	718538	727691	Rnor_6.0
	1565067	Shld2	16	10570307	10661528	Rnor_6.0
	3675	Si	2	170220794	170301348	Rnor_6.0
	620449	Siah1	19	21372163	21395773	Rnor_6.0
	1565948	Siglec15	18	74403384	74417333	Rnor_6.0
	68364	Sigmar1	5	58121824	58124687	Rnor_6.0
	1309949	Sim1	20	55590810	55674002	Rnor_6.0
	1311598	Sin3a	8	61748590	61803314	Rnor_6.0
	1308542	Sirt1	20	26831971	26851587	Rnor_6.0
	1308374	Sirt3	1	213613502	213636061	Rnor_6.0
	1310413	Sirt4	12	46862358	46876593	Rnor_6.0
	1305216	Sirt6	7	10937622	10943048	Rnor_6.0
	1305876	Sirt7	10	109796046	109802821	Rnor_6.0
	1559919	Sit1	5	58985912	58987538	Rnor_6.0
	1598071	Skor2	18	73145596	73199395	Rnor_6.0
	3681	Slc10a1	6	104617730	104631355	Rnor_6.0
	3682	Slc10a2	16	90324420	90350254	Rnor_6.0
	1601463	Slc11a1	9	81655590	81666697	Rnor_6.0
	3684	Slc11a2	7	142025812	142062892	Rnor_6.0
	3685	Slc12a1	3	117421531	117498372	Rnor_6.0
	620809	Slc12a2	18	52917124	52985281	Rnor_6.0
	3688	Slc14a1	18	74461064	74504475	Rnor_6.0
	3689	Slc14a2	18	74508070	74941389	Rnor_6.0
	3690	Slc16a1	2	207108552	207129352	Rnor_6.0
	1311468	Slc16a12	1	252976071	253054500	Rnor_6.0
	3691	Slc16a7	7	68438341	68606312	Rnor_6.0
	620531	Slc17a6	1	106980463	107038717	Rnor_6.0
	620101	Slc17a7	1	101161265	101172292	Rnor_6.0
	628870	Slc17a8	7	30215231	30274993	Rnor_6.0
	3694	Slc18a2	1	280397831	280457968	Rnor_6.0
	1308611	Slc19a2	13	82552586	82566586	Rnor_6.0
	3697	Slc1a2	3	92518679	92665731	Rnor_6.0
	621079	Slc20a1	3	121725204	121739160	Rnor_6.0
	3699	Slc20a2	16	74318287	74408030	Rnor_6.0
	3224	Slc22a1	1	48273639	48300645	Rnor_6.0
	621628	Slc22a12	1	221910787	221919277	Rnor_6.0
	61936	Slc22a2	1	48318025	48360219	Rnor_6.0
	3701	Slc22a3	1	48433079	48521261	Rnor_6.0
	69338	Slc22a6	1	224824809	224833284	Rnor_6.0
	1311914	Slc25a38	8	128790348	128802988	Rnor_6.0
	620352	Slc25a4	16	49266903	49270698	Rnor_6.0
	1592346	Slc25a42	16	20962144	21000191	Rnor_6.0
	620136	Slc26a1	14	2050805	2056091	Rnor_6.0
	620623	Slc26a3	6	50725085	50766306	Rnor_6.0
	620927	Slc27a1	16	19997823	20016193	Rnor_6.0
	1307383	Slc27a4	3	8363937	8376858	Rnor_6.0
	61840	Slc28a2	3	114355003	114647382	Rnor_6.0
	621224	Slc28a3	17	6459024	6509761	Rnor_6.0
	61899	Slc29a1	9	17784468	17799008	Rnor_6.0
	727811	Slc29a3	20	30289527	30327343	Rnor_6.0
	3704	Slc2a1	5	138154677	138182897	Rnor_6.0
	3705	Slc2a2	2	114413427	114445418	Rnor_6.0
	3706	Slc2a3	4	155549991	155626018	Rnor_6.0
	2711	Slc2a4	10	56552921	56558562	Rnor_6.0
	1597012	Slc2a9	14	77067537	77192702	Rnor_6.0
	3707	Slc30a2	5	152559577	152571800	Rnor_6.0
	619750	Slc30a4	3	114805919	114828154	Rnor_6.0
	1308282	Slc30a8	7	91832988	91869329	Rnor_6.0
	3708	Slc34a1	17	9747766	9762739	Rnor_6.0
	620889	Slc34a2	14	60257211	60276516	Rnor_6.0
	708551	Slc34a3	3	2448391	2454019	Rnor_6.0
	2293497	Slc35a2	X	15453184	15461990	Rnor_6.0
	62066	Slc37a4	8	48716914	48723024	Rnor_6.0
	69420	Slc38a2	7	138088654	138100869	Rnor_6.0
	628620	Slc38a3	8	116406258	116423752	Rnor_6.0
	1304695	Slc39a13	3	79884524	79892664	Rnor_6.0
	1306701	Slc39a4	7	117675718	117682586	Rnor_6.0
	3709	Slc3a1	6	8284937	8318649	Rnor_6.0
	620180	Slc40a1	9	52819451	52830461	Rnor_6.0
	1309472	Slc46a1	10	65728508	65741708	Rnor_6.0
	3710	Slc4a1	10	90296144	90312401	Rnor_6.0
	3711	Slc4a2	4	7264677	7282355	Rnor_6.0
	735164	Slc4a8	7	142397352	142467398	Rnor_6.0
	1311100	Slc51a	11	71533078	71547476	Rnor_6.0
	1565748	Slc51b	8	70930196	70938559	Rnor_6.0
	620217	Slc5a2	1	199682688	199688809	Rnor_6.0
	1564146	Slc5a8	7	29434175	29476807	Rnor_6.0
	620533	Slc6a1	4	146258842	146292176	Rnor_6.0
	628737	Slc6a11	4	146106386	146223228	Rnor_6.0
	620255	Slc6a12	4	153921199	153941333	Rnor_6.0
	620788	Slc6a13	4	153874942	153912185	Rnor_6.0
	1561810	Slc6a14	X	120624522	120647964	Rnor_6.0
	3715	Slc6a3	1	32323011	32363983	Rnor_6.0
	3717	Slc8a1	6	4244076	4564262	Rnor_6.0
	620194	Slc8a2	1	78029555	78054042	Rnor_6.0
	620197	Slc8a3	6	104889500	105099408	Rnor_6.0
	3718	Slc9a1	5	151573122	151626360	Rnor_6.0
	3720	Slc9a3	1	31731652	31777144	Rnor_6.0
	708538	Slc9a3r1	10	103713045	103730145	Rnor_6.0
	1305087	Slc9b1	2	240527120	240581616	Rnor_6.0
	69300	Slco1b2	4	175814118	175881775	Rnor_6.0
	3780	Slk	1	267359761	267415735	Rnor_6.0
	621768	Slpi	3	160799979	160802228	Rnor_6.0
	3030	Smad1	19	32182942	32248694	Rnor_6.0
	3031	Smad2	18	72550107	72612078	Rnor_6.0
	3032	Smad3	8	68569530	68678349	Rnor_6.0
	3033	Smad4	18	69626682	69657373	Rnor_6.0
	620158	Smad5	17	8307448	8336996	Rnor_6.0
	1305069	Smad6	8	68897746	68967221	Rnor_6.0
	621728	Smarca4	8	22648323	22739468	Rnor_6.0
	2318364	Smim19	16	74408085	74422070	Rnor_6.0
	11384727	Smim43	2	123227621	123235170	Rnor_6.0
	1549719	Smpd1	1	170383682	170387525	Rnor_6.0
	619754	Smpd3	19	38237963	38321572	Rnor_6.0
	3722	Snai2	11	90404421	90406730	Rnor_6.0
	3728	Snap25	3	129697408	129788417	Rnor_6.0
	3729	Snca	4	90782412	90883236	Rnor_6.0
	70992	Sncb	17	10384472	10392776	Rnor_6.0
	70996	Sncg	16	10722110	10726648	Rnor_6.0
	621306	Snrpn	1	195074328	195096460	Rnor_6.0
	69269	Snurf	1	195074328	195096694	Rnor_6.0
	621641	Soat1	13	74035258	74077759	Rnor_6.0
	628865	Soat2	7	143754892	143767989	Rnor_6.0
	69272	Socs1	10	4956795	4958472	Rnor_6.0
	621087	Socs3	10	106973863	106976969	Rnor_6.0
	1306503	Socs4	15	24056383	24070868	Rnor_6.0
	3731	Sod1	11	30363282	30368858	Rnor_6.0
	3732	Sod2	1	47914757	47921587	Rnor_6.0
	3733	Sod3	14	60958583	60971143	Rnor_6.0
	1586598	Sorbs1	1	259373921	259502108	Rnor_6.0
	3734	Sord	3	114176127	114207368	Rnor_6.0
	1565646	Sox2	2	121165137	121167545	Rnor_6.0
	1309000	Sox6	1	185631702	186186192	Rnor_6.0
	3738	Sp1	7	144014173	144044635	Rnor_6.0
	1307079	Spag8	5	59147412	59149625	Rnor_6.0
	3742	Sparc	10	40742390	40764232	Rnor_6.0
	620048	Sphk1	10	105498728	105504401	Rnor_6.0
	3749	Spink1	18	38221919	38242092	Rnor_6.0
	3750	Spn	1	198572999	198585664	Rnor_6.0
	3752	Spp1	14	6673686	6679965	Rnor_6.0
	1310854	Spsb2	4	157325980	157328380	Rnor_6.0
	3755	Sqle	7	99609929	99624803	Rnor_6.0
	620795	Src	3	153547807	153595643	Rnor_6.0
	3757	Srd5a1	1	36320504	36354694	Rnor_6.0
	621480	Srd5a2	6	25279635	25315501	Rnor_6.0
	69423	Srebf1	10	46570996	46593021	Rnor_6.0
	728328	Srebf1_v2	10	46476924	46487123	RGSC_v3.1
	1307751	Srebf2	7	123381082	123438605	Rnor_6.0
	1311258	Srrm1	5	153675619	153708187	Rnor_6.0
	1359241	Srsf6	3	159305345	159310668	Rnor_6.0
	3761	Sst	11	80358172	80359449	Rnor_6.0
	3762	Sstr1	6	79252914	79258611	Rnor_6.0
	3763	Sstr2	10	102136283	102143449	Rnor_6.0
	620308	Sstr3	7	119760881	119768082	Rnor_6.0
	3765	Sstr5	10	14847749	14853827	Rnor_6.0
	3676	St6gal1	11	80927601	80981424	Rnor_6.0
	1302934	St8sia5	18	73564010	73630256	Rnor_6.0
	3770	Star	16	71036204	71040847	Rnor_6.0
	3771	Stat1	9	54287540	54327958	Rnor_6.0
	1311649	Stat2	7	2691064	2707530	Rnor_6.0
	3772	Stat3	10	88790401	88842263	Rnor_6.0
	1305747	Stat4	9	54340649	54457753	Rnor_6.0
[truncated: 224 more rows]

## Sheet: Table S4
	Table S4. Overlapping GO terms from top 100 results in each software
	GO term	GO ID	Ontology	MOET	DAVID	GSEA	PANTHER
	innate immune response	GO:0045087	GO BP	0.125	0.986	9.33e-10	0.713
	small molecule metabolic process	GO:0044281	GO BP	0.0123		3.9e-15	0.111
	organic acid metabolic process	GO:0006082	GO BP	0.0142		9.14e-15	0.0411
	cellular lipid metabolic process	GO:0044255	GO BP	0.0174		9.98e-11	0.0164
	fatty acid metabolic process	GO:0006631	GO BP	0.018		9.33e-10	0.00246
	lipid metabolic process	GO:0006629	GO BP	0.0238		4.36e-12	0.0134
	defense response	GO:0006952	GO BP	0.0242		9.14e-15	0.429
	response to virus	GO:0009615	GO BP	0.0431		2.85e-06	0.367
	response to biotic stimulus	GO:0009607	GO BP	0.0707		2.02e-11	0.0197
	monocarboxylic acid metabolic process	GO:0032787	GO BP	0.0758		1.48e-09	0.0828
	response to wounding	GO:0009611	GO BP	0.0886		4.69e-07	0.145
	wound healing	GO:0042060	GO BP	0.0896		7.7e-07	0.61
	defense response to other organism	GO:0098542	GO BP	0.109		9.98e-11	0.277
	negative regulation of extrinsic apoptotic signaling pathway via death domain receptors	GO:1902042	GO BP	0.128	0.107		0.41
	regulation of intracellular signal transduction	GO:1902531	GO BP	0.13		4.05e-08	0.692
	positive regulation of signaling	GO:0023056	GO BP	0.134		8.11e-11	0.134
	regulation of response to external stimulus	GO:0032101	GO BP	0.181		7.95e-09	0.703
	glucose homeostasis	GO:0042593	GO BP	0.3	0.774		0.0921
	carbohydrate homeostasis	GO:0033500	GO BP	0.312		4.39e-08	0.102
	response to external stimulus	GO:0009605	GO BP	9.73e-05			3.7e-05
	cellular response to chemical stimulus	GO:0070887	GO BP	0.00197			0.129
	response to organic substance	GO:0010033	GO BP	0.0035			0.00119
	biological process involved in interspecies interaction between organisms	GO:0044419	GO BP	0.0049			0.0116
	regulation of signaling	GO:0023051	GO BP	0.00866			0.00766
	response to stress	GO:0006950	GO BP	0.0123			0.0538
	regulation of cell communication	GO:0010646	GO BP	0.0134			0.0146
	regulation of signal transduction	GO:0009966	GO BP	0.0168			0.0906
	positive regulation of signal transduction	GO:0009967	GO BP	0.0265			0.224
	response to other organism	GO:0051707	GO BP	0.033			0.00844
	regulation of response to stimulus	GO:0048583	GO BP	0.034			0.044
	response to external biotic stimulus	GO:0043207	GO BP	0.0354			0.00877
	regulation of molecular function	GO:0065009	GO BP	0.0423			1
	regulation of catalytic activity	GO:0050790	GO BP	0.0594			1
	developmental process	GO:0032502	GO BP	0.0645			0.0342
	positive regulation of intracellular signal transduction	GO:1902533	GO BP	0.0779		3.63e-06
	oxoacid metabolic process	GO:0043436	GO BP	0.0866			0.215
	response to xenobiotic stimulus	GO:0009410	GO BP	0.11		1.02e-06
	positive regulation of cell communication	GO:0010647	GO BP	0.122			0.126
	regulation of cell population proliferation	GO:0042127	GO BP	0.123			0.0462
	carboxylic acid metabolic process	GO:0019752	GO BP	0.128			0.321
	cell population proliferation	GO:0008283	GO BP	0.169		2.15e-10
	positive regulation of icosanoid secretion	GO:0032305	GO BP	0.216			0.889
	cellular developmental process	GO:0048869	GO BP	0.232			0.14
	regulation of cellular protein metabolic process	GO:0032268	GO BP	0.232			0.313
	positive regulation of cytokine-mediated signaling pathway	GO:0001961	GO BP	0.244			0.646
	organic acid transport	GO:0015849	GO BP	0.258		7.52e-07
	anatomical structure development	GO:0048856	GO BP	0.275			0.139
	regulation of extrinsic apoptotic signaling pathway via death domain receptors	GO:1902041	GO BP	0.278			0.726
	inflammatory response	GO:0006954	GO BP	0.281		4.88e-09
	negative regulation of biological process	GO:0048519	GO BP	0.289			0.104
	regulation of hormone levels	GO:0010817	GO BP	0.311			0.588
	positive regulation of cellular process	GO:0048522	GO BP	0.332			0.0783
	negative regulation of protein metabolic process	GO:0051248	GO BP	0.359		4.02e-07
	ISG15-protein conjugation	GO:0032020	GO BP	0.36	0.999
	cell differentiation	GO:0030154	GO BP	0.362			0.585
	positive regulation of biological process	GO:0048518	GO BP	0.426			0.076
	immune system process	GO:0002376	GO BP	0.456			1
	negative regulation of catalytic activity	GO:0043086	GO BP	0.459		6.42e-07
	cellular response to organic substance	GO:0071310	GO BP	0.461			1
	regulation of multicellular organismal process	GO:0051239	GO BP	0.508			0.32
	biological adhesion	GO:0022610	GO BP	0.533		1.21e-09
	negative regulation of cellular process	GO:0048523	GO BP	0.533			0.38
	multicellular organismal homeostasis	GO:0048871	GO BP	0.569		1.17e-07
	positive regulation of response to cytokine stimulus	GO:0060760	GO BP	0.574			1
	positive regulation of response to stimulus	GO:0048584	GO BP	0.615			1
	endoplasmic reticulum	GO:0005783	GO CC	0.016	0.986	2.84e-18	0.0506
	cytoplasm	GO:0005737	GO CC	0.00649	1		0.00177
	intracellular anatomical structure	GO:0005622	GO CC	0.392			0.0153
	fatty acid ligase activity	GO:0015645	GO MF	0.0402			0.22
	catalytic activity	GO:0003824	GO MF	0.0906			0.214
	ligase activity forming carbon-sulfur bonds	GO:0016877	GO MF	0.0933			0.396
	CoA-ligase activity	GO:0016405	GO MF	0.0979			0.463
	oxidoreductase activity, acting on paired donors, with incorporation or reduction of molecular oxygen, NAD(P)H as one donor, and incorporation of one atom of oxygen	GO:0016709	GO MF	0.302			0.376

## Sheet: Table S5
	Table S5. Top 100 terms from each tool used in enrichment comparison
	Gene Ontology ID	Annotated genes	User genes	Term name	Unadjusted p-val	Corrected p-val	Software	GO	Overlap
									DAVID	GSEA	MOET	PANTHER
	GO:0005515	14350	328	protein binding	1.12e-08	1.02e-05	MOET	MF
	GO:0009605	3176	104	response to external stimulus	1.9e-08	9.73e-05	MOET	BP				√
	GO:0005488	17016	365	binding	3.32e-07	0.000304	MOET	MF
	GO:0001730	12	5	2'-5'-oligoadenylate synthetase activity	1.98e-06	0.00181	MOET	MF
	GO:0070887	3541	108	cellular response to chemical stimulus	3.85e-07	0.00197	MOET	BP				√
	GO:0010033	3889	115	response to organic substance	6.84e-07	0.0035	MOET	BP				√
	GO:0044419	1819	65	biological process involved in interspecies interaction between organisms	9.56e-07	0.0049	MOET	BP				√
	GO:0005737	11361	258	cytoplasm	1.19e-05	0.00649	MOET	CC	√			√
	GO:0042886	376	23	amide transport	1.37e-06	0.00702	MOET	BP
	GO:0023051	3517	105	regulation of signaling	1.69e-06	0.00866	MOET	BP				√
	GO:0002526	132	13	acute inflammatory response	1.8e-06	0.00922	MOET	BP
	GO:0006950	4031	116	response to stress	2.41e-06	0.0123	MOET	BP				√
	GO:0044281	1790	63	small molecule metabolic process	2.41e-06	0.0123	MOET	BP		√		√
	GO:0010646	3506	104	regulation of cell communication	2.62e-06	0.0134	MOET	BP				√
	GO:0006082	1010	42	organic acid metabolic process	2.78e-06	0.0142	MOET	BP		√		√
	GO:0005783	1757	58	endoplasmic reticulum	2.93e-05	0.016	MOET	CC	√	√		√
	GO:0009966	2960	91	regulation of signal transduction	3.28e-06	0.0168	MOET	BP				√
	GO:0044255	1018	42	cellular lipid metabolic process	3.39e-06	0.0174	MOET	BP		√		√
	GO:0006631	427	24	fatty acid metabolic process	3.52e-06	0.018	MOET	BP		√		√
	GO:0051444	23	6	negative regulation of ubiquitin-protein transferase activity	3.9e-06	0.02	MOET	BP
	GO:0006629	1362	51	lipid metabolic process	4.64e-06	0.0238	MOET	BP		√		√
	GO:0006952	1670	59	defense response	4.72e-06	0.0242	MOET	BP		√		√
	GO:0009967	1597	57	positive regulation of signal transduction	5.17e-06	0.0265	MOET	BP				√
	GO:0051707	1687	59	response to other organism	6.44e-06	0.033	MOET	BP				√
	GO:0048583	3979	113	regulation of response to stimulus	6.64e-06	0.034	MOET	BP				√
	GO:1904667	15	5	negative regulation of ubiquitin protein ligase activity	6.84e-06	0.035	MOET	BP
	GO:0043207	1691	59	response to external biotic stimulus	6.92e-06	0.0354	MOET	BP				√
	GO:0015645	21	5	fatty acid ligase activity	4.39e-05	0.0402	MOET	MF				√
	GO:0065009	3070	92	regulation of molecular function	8.25e-06	0.0423	MOET	BP				√
	GO:0009615	332	20	response to virus	8.42e-06	0.0431	MOET	BP		√		√
	GO:0046879	394	22	hormone secretion	9.99e-06	0.0512	MOET	BP
	GO:0015833	339	20	peptide transport	1.14e-05	0.0584	MOET	BP
	GO:0050790	2372	75	regulation of catalytic activity	1.16e-05	0.0594	MOET	BP				√
	GO:0032502	6765	171	developmental process	1.26e-05	0.0645	MOET	BP				√
	GO:0009607	1730	59	response to biotic stimulus	1.38e-05	0.0707	MOET	BP		√		√
	GO:0032787	659	30	monocarboxylic acid metabolic process	1.48e-05	0.0758	MOET	BP		√		√
	GO:1902533	1046	41	positive regulation of intracellular signal transduction	1.52e-05	0.0779	MOET	BP		√
	GO:0009914	405	22	hormone transport	1.53e-05	0.0784	MOET	BP
	GO:0043436	978	39	oxoacid metabolic process	1.69e-05	0.0866	MOET	BP				√
	GO:0009611	631	29	response to wounding	1.73e-05	0.0886	MOET	BP		√		√
	GO:0042060	439	23	wound healing	1.75e-05	0.0896	MOET	BP		√		√
	GO:0003824	5667	145	catalytic activity	9.9e-05	0.0906	MOET	MF				√
	GO:0016877	39	6	ligase activity forming carbon-sulfur bonds	0.000102	0.0933	MOET	MF				√
	GO:0032269	1055	41	negative regulation of cellular protein metabolic process	1.86e-05	0.0953	MOET	BP
	GO:0016405	25	5	CoA-ligase activity	0.000107	0.0979	MOET	MF				√
	GO:0098542	1098	42	defense response to other organism	2.12e-05	0.109	MOET	BP		√		√
	GO:0009410	706	31	response to xenobiotic stimulus	2.15e-05	0.11	MOET	BP		√
	GO:0010647	1924	63	positive regulation of cell communication	2.38e-05	0.122	MOET	BP				√
	GO:0042127	1803	60	regulation of cell population proliferation	2.4e-05	0.123	MOET	BP				√
	GO:0045087	815	34	innate immune response	2.44e-05	0.125	MOET	BP	√	√		√
	GO:0019752	959	38	carboxylic acid metabolic process	2.5e-05	0.128	MOET	BP				√
	GO:1902042	31	6	negative regulation of extrinsic apoptotic signaling pathway via death domain receptors	2.5e-05	0.128	MOET	BP	√			√
	GO:1902531	1686	57	regulation of intracellular signal transduction	2.53e-05	0.13	MOET	BP		√		√
	GO:0031956	6	3	medium-chain fatty acid-CoA ligase activity	0.000142	0.13	MOET	MF
	GO:0023056	1930	63	positive regulation of signaling	2.61e-05	0.134	MOET	BP		√		√
	GO:0008283	2151	68	cell population proliferation	3.29e-05	0.169	MOET	BP		√
	GO:0016878	28	5	acid-thiol ligase activity	0.000189	0.173	MOET	MF
	GO:0032101	938	37	regulation of response to external stimulus	3.54e-05	0.181	MOET	BP		√		√
	GO:0051179	6441	162	localization	3.68e-05	0.188	MOET	BP
	GO:0032305	21	5	positive regulation of icosanoid secretion	4.21e-05	0.216	MOET	BP				√
	GO:0048869	4470	120	cellular developmental process	4.52e-05	0.232	MOET	BP				√
	GO:0032268	2468	75	regulation of cellular protein metabolic process	4.52e-05	0.232	MOET	BP				√
	GO:0001961	50	7	positive regulation of cytokine-mediated signaling pathway	4.76e-05	0.244	MOET	BP				√
	GO:0015849	346	19	organic acid transport	5.03e-05	0.258	MOET	BP		√
	GO:0071702	2476	75	organic substance transport	5.04e-05	0.258	MOET	BP
	GO:0002790	317	18	peptide secretion	5.14e-05	0.263	MOET	BP
	GO:0035556	2607	78	intracellular signal transduction	5.23e-05	0.268	MOET	BP
	GO:0048856	6191	156	anatomical structure development	5.36e-05	0.275	MOET	BP				√
	GO:1902041	51	7	regulation of extrinsic apoptotic signaling pathway via death domain receptors	5.42e-05	0.278	MOET	BP				√
	GO:0006954	742	31	inflammatory response	5.48e-05	0.281	MOET	BP		√
	GO:0048519	5620	144	negative regulation of biological process	5.65e-05	0.289	MOET	BP				√
	GO:0042593	350	19	glucose homeostasis	5.86e-05	0.3	MOET	BP	√			√
	GO:0016709	48	6	oxidoreductase activity acting on paired donors with incorporation or reduction of molecular oxygen NAD(P)H as one donor and incorporation of one atom of oxygen	0.00033	0.302	MOET	MF				√
	GO:0010817	608	27	regulation of hormone levels	6.08e-05	0.311	MOET	BP				√
	GO:0033500	351	19	carbohydrate homeostasis	6.1e-05	0.312	MOET	BP		√		√
	GO:0048522	6067	153	positive regulation of cellular process	6.49e-05	0.332	MOET	BP				√
	GO:0012505	4004	103	endomembrane system	0.000624	0.34	MOET	CC
	GO:0047760	8	3	butyrate-CoA ligase activity	0.000386	0.353	MOET	MF
	GO:0051248	1119	41	negative regulation of protein metabolic process	7e-05	0.359	MOET	BP		√
	GO:0032020	5	3	ISG15-protein conjugation	7.03e-05	0.36	MOET	BP	√
	GO:1904669	5	3	ATP export	7.03e-05	0.36	MOET	BP
	GO:0030154	4375	117	cell differentiation	7.06e-05	0.362	MOET	BP				√
	GO:0006884	37	6	cell volume homeostasis	7.15e-05	0.366	MOET	BP
	GO:0005622	14392	303	intracellular anatomical structure	0.000719	0.392	MOET	CC				√
	GO:0048518	6581	163	positive regulation of biological process	8.32e-05	0.426	MOET	BP				√
	GO:0007166	2774	81	cell surface receptor signaling pathway	8.38e-05	0.429	MOET	BP
	GO:0007155	1400	48	cell adhesion	8.44e-05	0.432	MOET	BP
	GO:0023061	620	27	signal release	8.44e-05	0.432	MOET	BP
	GO:0006955	1926	61	immune response	8.52e-05	0.436	MOET	BP
	GO:0002376	2910	84	immune system process	8.9e-05	0.456	MOET	BP				√
	GO:0043086	798	32	negative regulation of catalytic activity	8.97e-05	0.459	MOET	BP		√
	GO:0071310	2867	83	cellular response to organic substance	9e-05	0.461	MOET	BP				√
	GO:0051239	2919	84	regulation of multicellular organismal process	9.92e-05	0.508	MOET	BP				√
	GO:0051438	56	7	regulation of ubiquitin-protein transferase activity	9.99e-05	0.512	MOET	BP
	GO:0048523	5116	132	negative regulation of cellular process	0.000104	0.533	MOET	BP				√
	GO:0022610	1412	48	biological adhesion	0.000104	0.533	MOET	BP		√
	GO:0048871	562	25	multicellular organismal homeostasis	0.000111	0.569	MOET	BP		√
	GO:0060760	57	7	positive regulation of response to cytokine stimulus	0.000112	0.574	MOET	BP				√
	GO:0006862	40	6	nucleotide transport	0.000112	0.574	MOET	BP
	GO:0048584	2286	69	positive regulation of response to stimulus	0.00012	0.615	MOET	BP				√
	GO:1902042	22	6	negative regulation of extrinsic apoptotic signaling pathway via death domain receptors	6.05e-05	0.107	DAVID	BP			√	√
	GO:0042593	123	10	glucose homeostasis	0.000795	0.774	DAVID	BP			√	√
	GO:0045087	261	14	innate immune response	0.00229	0.986	DAVID	BP		√	√	√
	GO:0008202	32	5	steroid metabolic process	0.00357	0.999	DAVID	BP
	GO:0032020	5	3	ISG15-protein conjugation	0.0038	0.999	DAVID	BP			√
	GO:0019941	5	3	modification-dependent protein catabolic process	0.0038	0.999	DAVID	BP
	GO:0009058	19	4	biosynthetic process	0.00598	1	DAVID	BP
	GO:0009986	612	23	cell surface	0.00619	0.832	DAVID	CC
	GO:0034340	7	3	response to type I interferon	0.00776	1	DAVID	BP		√
	GO:0007031	21	4	peroxisome organization	0.00797	1	DAVID	BP
	GO:0006979	146	9	response to oxidative stress	0.00893	1	DAVID	BP		√
	GO:0005615	1316	40	extracellular space	0.00922	0.93	DAVID	CC
	GO:0072562	118	8	blood microparticle	0.00967	0.939	DAVID	CC
	GO:0016525	66	6	negative regulation of angiogenesis	0.0101	1	DAVID	BP
	GO:0032496	280	13	response to lipopolysaccharide	0.0106	1	DAVID	BP
	GO:0005777	122	8	peroxisome	0.0115	0.964	DAVID	CC
	GO:0004725	101	7	protein tyrosine phosphatase activity	0.0124	0.999	DAVID	MF
	GO:0001580	47	5	detection of chemical stimulus involved in sensory perception of bitter taste	0.014	1	DAVID	BP
	GO:0034097	99	7	response to cytokine	0.0142	1	DAVID	BP		√		√
	GO:0005783	821	27	endoplasmic reticulum	0.0147	0.986	DAVID	CC		√	√	√
	GO:0005524	1403	39	ATP binding	0.0157	1	DAVID	MF
	GO:0003700	750	24	transcription factor activity, sequence-specific DNA binding	0.0159	1	DAVID	MF
	GO:0044320	10	3	cellular response to leptin stimulus	0.016	1	DAVID	BP
	GO:0070062	2646	69	extracellular exosome	0.017	0.993	DAVID	CC
	GO:0005789	556	20	endoplasmic reticulum membrane	0.0171	0.993	DAVID	CC
	GO:0010628	371	15	positive regulation of gene expression	0.0172	1	DAVID	BP		√
	GO:0008239	11	3	dipeptidyl-peptidase activity	0.0175	1	DAVID	MF
	GO:0006730	28	4	one-carbon metabolic process	0.0177	1	DAVID	BP
	GO:0016337	105	7	single organismal cell-cell adhesion	0.0185	1	DAVID	BP
	GO:0009897	267	12	external side of plasma membrane	0.0192	0.996	DAVID	CC
	GO:0005102	361	14	receptor binding	0.0204	1	DAVID	MF		√
	GO:0006805	30	4	xenobiotic metabolic process	0.0213	1	DAVID	BP
	GO:2000352	30	4	negative regulation of endothelial cell apoptotic process	0.0213	1	DAVID	BP
	GO:0030316	31	4	osteoclast differentiation	0.0233	1	DAVID	BP
	GO:0043627	111	7	response to estrogen	0.0236	1	DAVID	BP
	GO:0045444	82	6	fat cell differentiation	0.0238	1	DAVID	BP
	GO:0030170	58	5	pyridoxal phosphate binding	0.024	1	DAVID	MF
	GO:0008284	503	18	positive regulation of cell proliferation	0.0242	1	DAVID	BP		√
	GO:0050715	32	4	positive regulation of cytokine secretion	0.0253	1	DAVID	BP
	GO:0043392	32	4	negative regulation of DNA binding	0.0253	1	DAVID	BP
	GO:0016712	34	4	oxidoreductase activity, acting on paired donors, with incorporation or reduction of molecular oxygen, reduced flavin or flavoprotein as one donor, and incorporation of one atom of oxygen	0.026	1	DAVID	MF
	GO:0005737	5227	123	cytoplasm	0.0265	1	DAVID	CC			√	√
	GO:0051897	85	6	positive regulation of protein kinase B signaling	0.0273	1	DAVID	BP
	GO:0001227	61	5	transcriptional repressor activity, RNA polymerase II transcription regulatory region sequence-specific binding	0.0282	1	DAVID	MF
	GO:0043204	149	8	perikaryon	0.0307	1	DAVID	CC
	GO:0001822	150	8	kidney development	0.0307	1	DAVID	BP
	GO:0070374	186	9	positive regulation of ERK1 and ERK2 cascade	0.033	1	DAVID	BP
	GO:0043123	153	8	positive regulation of I-kappaB kinase/NF-kappaB signaling	0.0336	1	DAVID	BP
	GO:0016064	15	3	immunoglobulin mediated immune response	0.035	1	DAVID	BP
	GO:0031091	15	3	platelet alpha granule	0.0354	1	DAVID	CC
	GO:0042493	528	18	response to drug	0.036	1	DAVID	BP		√		√
	GO:0001558	63	5	regulation of cell growth	0.0367	1	DAVID	BP
	GO:0008395	39	4	steroid hydroxylase activity	0.0371	1	DAVID	MF
	GO:0042802	647	20	identical protein binding	0.0393	1	DAVID	MF		√
	GO:0035634	16	3	response to stilbenoid	0.0394	1	DAVID	BP
	GO:0006953	38	4	acute-phase response	0.0395	1	DAVID	BP
	GO:0005178	100	6	integrin binding	0.0413	1	DAVID	MF
	GO:0003725	69	5	double-stranded RNA binding	0.0417	1	DAVID	MF
	GO:0051260	195	9	protein homooligomerization	0.0418	1	DAVID	BP
	GO:0048662	40	4	negative regulation of smooth muscle cell proliferation	0.0449	1	DAVID	BP
	GO:0038083	40	4	peptidyl-tyrosine autophosphorylation	0.0449	1	DAVID	BP
	GO:0005929	163	8	cilium	0.0462	1	DAVID	CC
	GO:0070527	41	4	platelet aggregation	0.0478	1	DAVID	BP
	GO:0016601	18	3	Rac protein signal transduction	0.049	1	DAVID	BP
	GO:0004715	44	4	non-membrane spanning protein tyrosine kinase activity	0.0503	1	DAVID	MF
	GO:0051209	42	4	release of sequestered calcium ion into cytosol	0.0507	1	DAVID	BP
	GO:0035335	101	6	peptidyl-tyrosine dephosphorylation	0.0512	1	DAVID	BP
	GO:0043066	517	17	negative regulation of apoptotic process	0.0549	1	DAVID	BP
	GO:0047023	3	2	androsterone dehydrogenase activity	0.0557	1	DAVID	MF
	GO:0018636	3	2	phenanthrene 9,10-monooxygenase activity	0.0557	1	DAVID	MF
	GO:0008597	3	2	calcium-dependent protein serine/threonine phosphatase regulator activity	0.0557	1	DAVID	MF
	GO:0009612	104	6	response to mechanical stimulus	0.0568	1	DAVID	BP
	GO:0016323	207	9	basolateral plasma membrane	0.0574	1	DAVID	CC
	GO:0007224	73	5	smoothened signaling pathway	0.0576	1	DAVID	BP
	GO:0071395	3	2	cellular response to jasmonic acid stimulus	0.0585	1	DAVID	BP
	GO:2001274	3	2	negative regulation of glucose import in response to insulin stimulus	0.0585	1	DAVID	BP
	GO:0044375	3	2	regulation of peroxisome size	0.0585	1	DAVID	BP
	GO:0001754	3	2	eye photoreceptor cell differentiation	0.0585	1	DAVID	BP
	GO:0016779	21	3	nucleotidyltransferase activity	0.0592	1	DAVID	MF
	GO:0043154	74	5	negative regulation of cysteine-type endopeptidase activity involved in apoptotic process	0.06	1	DAVID	BP
	GO:0050766	45	4	positive regulation of phagocytosis	0.0601	1	DAVID	BP
	GO:0006612	21	3	protein targeting to membrane	0.0647	1	DAVID	BP
	GO:0071837	23	3	HMG box domain binding	0.0696	1	DAVID	MF
	GO:0000187	78	5	activation of MAPK activity	0.07	1	DAVID	BP
	GO:0008589	22	3	regulation of smoothened signaling pathway	0.0703	1	DAVID	BP
	GO:0010842	22	3	retina layer formation	0.0703	1	DAVID	BP
	GO:0005765	217	9	lysosomal membrane	0.0713	1	DAVID	CC
	GO:0015245	4	2	fatty acid transporter activity	0.0736	1	DAVID	MF
	GO:0070301	80	5	cellular response to hydrogen peroxide	0.0754	1	DAVID	BP
	GO:0019233	80	5	sensory perception of pain	0.0754	1	DAVID	BP
	GO:0010951	148	7	negative regulation of endopeptidase activity	0.0757	1	DAVID	BP
	GO:0001659	23	3	temperature homeostasis	0.076	1	DAVID	BP
	GO:0002292	4	2	T cell differentiation involved in immune response	0.0773	1	DAVID	BP
	GO:0034767	4	2	positive regulation of ion transmembrane transport	0.0773	1	DAVID	BP
	GO:0010043	50	4	response to zinc ion	0.0773	1	DAVID	BP
	GO:0044212	237	9	transcription regulatory region DNA binding	0.0816	1	DAVID	MF
	GO:0010906	24	3	regulation of glucose metabolic process	0.0818	1	DAVID	BP
	GO:0002009	24	3	morphogenesis of an epithelium	0.0818	1	DAVID	BP
	GO:0007169	83	5	transmembrane receptor protein tyrosine kinase signaling pathway	0.0837	1	DAVID	BP
	GO:0019373	25	3	epoxygenase P450 pathway	0.0878	1	DAVID	BP
	GO:0005783	1960	71	endoplasmic reticulum	2.85e-21	2.84e-18	GSEA	CC	√		√	√
	GO:0044281	1886	66	small molecule metabolic process	5.22e-19	3.9e-15	GSEA	BP			√	√
	GO:0006952	1790	63	defense response	2.8e-18	9.14e-15	GSEA	BP			√	√
	GO:0006082	1067	48	organic acid metabolic process	3.67e-18	9.14e-15	GSEA	BP			√	√
	GO:0042592	1912	64	homeostatic process	1.7e-17	3.19e-14	GSEA	BP
	GO:0034097	1188	49	response to cytokine	5.15e-17	7.7e-14	GSEA	BP	√			√
	GO:0006629	1426	51	lipid metabolic process	3.5e-15	4.36e-12	GSEA	BP			√	√
	GO:0048878	1187	46	chemical homeostasis	4.98e-15	5.1e-12	GSEA	BP
	GO:1901700	1654	55	response to oxygen containing compound	5.45e-15	5.1e-12	GSEA	BP
	GO:0009607	1606	53	response to biotic stimulus	2.44e-14	2.02e-11	GSEA	BP			√	√
	GO:0023056	1725	54	positive regulation of signaling	1.12e-13	8.11e-11	GSEA	BP			√	√
	GO:0007267	1672	53	cell cell signaling	1.19e-13	8.11e-11	GSEA	BP
	GO:0098542	1208	44	defense response to other organism	1.72e-13	9.98e-11	GSEA	BP			√	√
	GO:0044255	1059	41	cellular lipid metabolic process	1.73e-13	9.98e-11	GSEA	BP			√	√
	GO:0008283	1955	57	cell population proliferation	4.02e-13	2.15e-10	GSEA	BP			√
	GO:0042802	1924	56	identical protein binding	7.1e-13	1.21e-09	GSEA	MF	√
	GO:0006915	1931	56	apoptotic process	8.21e-13	4.09e-10	GSEA	BP
	GO:0019221	803	34	cytokine mediated signaling pathway	1.99e-12	9.29e-10	GSEA	BP
	GO:0006631	392	24	fatty acid metabolic process	2.15e-12	9.33e-10	GSEA	BP			√	√
	GO:0045087	997	38	innate immune response	2.25e-12	9.33e-10	GSEA	BP	√		√	√
	GO:0022610	1481	47	biological adhesion	3.21e-12	1.21e-09	GSEA	BP			√
	GO:0002682	1593	49	regulation of immune system process	3.25e-12	1.21e-09	GSEA	BP
	GO:0032787	645	30	monocarboxylic acid metabolic process	4.14e-12	1.48e-09	GSEA	BP			√	√
	GO:0051240	1397	45	positive regulation of multicellular organismal process	5.89e-12	2e-09	GSEA	BP				√
	GO:0046903	1464	46	secretion	7.8e-12	2.54e-09	GSEA	BP
	GO:0022603	1006	37	regulation of anatomical structure morphogenesis	1.24e-11	3.87e-09	GSEA	BP				√
	GO:0006954	773	32	inflammatory response	1.63e-11	4.88e-09	GSEA	BP			√
	GO:0044877	1238	41	protein containing complex binding	2.37e-11	1.54e-08	GSEA	MF
	GO:0005102	1634	48	signaling receptor binding	2.7e-11	1.54e-08	GSEA	MF	√
	GO:0034340	101	13	response to type i interferon	2.85e-11	7.95e-09	GSEA	BP	√
	GO:0032101	1036	37	regulation of response to external stimulus	2.87e-11	7.95e-09	GSEA	BP			√	√
	GO:0002252	1296	41	immune effector process	9.5e-11	2.54e-08	GSEA	BP
	GO:0019725	937	34	cellular homeostasis	1.25e-10	3.23e-08	GSEA	BP
	GO:1902531	1783	49	regulation of intracellular signal transduction	1.62e-10	4.05e-08	GSEA	BP			√	√
	GO:0051049	1730	48	regulation of transport	1.85e-10	4.28e-08	GSEA	BP
	GO:0022008	1613	46	neurogenesis	1.91e-10	4.28e-08	GSEA	BP
	GO:0040011	1975	52	locomotion	1.93e-10	4.28e-08	GSEA	BP
	GO:0048585	1673	47	negative regulation of response to stimulus	1.95e-10	4.28e-08	GSEA	BP
	GO:0033500	230	17	carbohydrate homeostasis	2.05e-10	4.39e-08	GSEA	BP			√	√
	GO:0031399	1627	46	regulation of protein modification process	2.52e-10	5.23e-08	GSEA	BP
	GO:0005788	305	19	endoplasmic reticulum lumen	3.27e-10	1.4e-07	GSEA	CC
	GO:0042175	1141	37	nuclear outer membrane endoplasmic reticulum membrane network	4.22e-10	1.4e-07	GSEA	CC
	GO:0002520	989	34	immune system development	5.08e-10	1.03e-07	GSEA	BP
	GO:0008284	941	33	positive regulation of cell population proliferation	5.61e-10	1.1e-07	GSEA	BP	√
	GO:0048871	516	24	multicellular organismal homeostasis	6.11e-10	1.17e-07	GSEA	BP			√
	GO:0042493	359	20	response to drug	7.88e-10	1.47e-07	GSEA	BP	√			√
	GO:0001775	1461	42	cell activation	9.89e-10	1.8e-07	GSEA	BP				√
	GO:0019899	1949	50	enzyme binding	1.07e-09	4.56e-07	GSEA	MF
	GO:1901701	1182	37	cellular response to oxygen containing compound	1.1e-09	1.95e-07	GSEA	BP
	GO:0023057	1409	41	negative regulation of signaling	1.12e-09	1.95e-07	GSEA	BP
	GO:0031984	1772	47	organelle subcompartment	1.24e-09	3.1e-07	GSEA	CC
	GO:0010941	1659	45	regulation of cell death	1.46e-09	2.47e-07	GSEA	BP
	GO:0060333	91	11	interferon gamma mediated signaling pathway	1.91e-09	3.15e-07	GSEA	BP
	GO:0006508	1797	47	proteolysis	1.94e-09	3.15e-07	GSEA	BP
	GO:0002684	1050	34	positive regulation of immune system process	2.32e-09	3.69e-07	GSEA	BP
	GO:0030030	1567	43	cell projection organization	2.47e-09	3.85e-07	GSEA	BP
	GO:0051248	1110	35	negative regulation of protein metabolic process	2.64e-09	4.02e-07	GSEA	BP			√
	GO:0009611	654	26	response to wounding	3.18e-09	4.69e-07	GSEA	BP			√	√
	GO:0001676	120	12	long chain fatty acid metabolic process	3.2e-09	4.69e-07	GSEA	BP				√
	GO:0003013	610	25	circulatory system process	3.5e-09	5.04e-07	GSEA	BP
	GO:0032553	1898	48	ribonucleotide binding	3.75e-09	1.28e-06	GSEA	MF
	GO:0080134	1414	40	regulation of response to stress	3.99e-09	5.64e-07	GSEA	BP
	GO:0030182	1357	39	neuron differentiation	4.11e-09	5.69e-07	GSEA	BP
	GO:0016477	1602	43	cell migration	4.72e-09	6.42e-07	GSEA	BP
	GO:0043086	816	29	negative regulation of catalytic activity	4.81e-09	6.42e-07	GSEA	BP			√
	GO:0055085	1605	43	transmembrane transport	4.99e-09	6.55e-07	GSEA	BP
	GO:0015849	324	18	organic acid transport	5.83e-09	7.52e-07	GSEA	BP			√
	GO:0097190	580	24	apoptotic signaling pathway	6.02e-09	7.64e-07	GSEA	BP
	GO:0042060	535	23	wound healing	6.18e-09	7.7e-07	GSEA	BP			√	√
	GO:0098609	880	30	cell cell adhesion	6.66e-09	8.09e-07	GSEA	BP
	GO:0002576	128	12	platelet degranulation	6.7e-09	8.09e-07	GSEA	BP
	GO:0051241	1104	34	negative regulation of multicellular organismal process	8.04e-09	9.55e-07	GSEA	BP
	GO:0009410	131	12	response to xenobiotic stimulus	8.73e-09	1.02e-06	GSEA	BP			√
	GO:0051094	1284	37	positive regulation of developmental process	9.82e-09	1.13e-06	GSEA	BP
	GO:0015711	376	19	organic anion transport	1.02e-08	1.16e-06	GSEA	BP
	GO:0032103	507	22	positive regulation of response to external stimulus	1.12e-08	1.25e-06	GSEA	BP				√
	GO:0050877	1418	39	nervous system process	1.35e-08	1.49e-06	GSEA	BP
	GO:0010628	1075	33	positive regulation of gene expression	1.45e-08	1.58e-06	GSEA	BP	√
	GO:0002521	525	22	leukocyte differentiation	2.09e-08	2.23e-06	GSEA	BP				√
	GO:0009615	358	18	response to virus	2.71e-08	2.85e-06	GSEA	BP			√	√
	GO:0006979	444	20	response to oxidative stress	2.84e-08	2.96e-06	GSEA	BP	√
	GO:0015075	941	30	ion transmembrane transporter activity	2.96e-08	7.7e-06	GSEA	MF
	GO:0044403	997	31	biological process involved in symbiotic interaction	3.04e-08	3.12e-06	GSEA	BP
	GO:0044092	1167	34	negative regulation of molecular function	3.09e-08	3.12e-06	GSEA	BP
	GO:0005215	1168	34	transporter activity	3.15e-08	7.7e-06	GSEA	MF
	GO:0099503	1004	31	secretory vesicle	3.56e-08	6.05e-06	GSEA	CC
	GO:1902533	1005	31	positive regulation of intracellular signal transduction	3.64e-08	3.63e-06	GSEA	BP			√
	GO:0051336	1297	36	regulation of hydrolase activity	4.01e-08	3.95e-06	GSEA	BP
	GO:0030141	847	28	secretory granule	4.1e-08	6.05e-06	GSEA	CC
	GO:0031226	1730	43	intrinsic component of plasma membrane	4.25e-08	6.05e-06	GSEA	CC
	GO:0051174	1610	41	regulation of phosphorus metabolic process	4.68e-08	4.49e-06	GSEA	BP
	GO:0006690	123	11	icosanoid metabolic process	4.69e-08	4.49e-06	GSEA	BP				√
	GO:0046914	1079	32	transition metal ion binding	5.35e-08	1.14e-05	GSEA	MF
	GO:0010876	510	21	lipid localization	5.9e-08	5.58e-06	GSEA	BP
	GO:0018193	1269	35	peptidyl amino acid modification	7.28e-08	6.81e-06	GSEA	BP
	GO:0051050	882	28	positive regulation of transport	9.45e-08	8.73e-06	GSEA	BP
	GO:0062197	347	17	cellular response to chemical stress	9.57e-08	8.73e-06	GSEA	BP
	GO:0048666	1109	32	neuron development	9.93e-08	8.95e-06	GSEA	BP
	GO:0034341	196	13	response to interferon gamma	1e-07	8.95e-06	GSEA	BP
	GO:0006575	198	13	cellular modified amino acid metabolic process	1.13e-07	9.96e-06	GSEA	BP
	GO:0009605	2556	90	response to external stimulus	3.97e-09	3.7e-05	PANTHER	BP			√
	GO:0004984	1211	1	olfactory receptor activity	6.09e-09	1.71e-05	PANTHER	MF
	GO:0050911	1184	1	detection of chemical stimulus involved in sensory perception of smell	8.71e-09	8.11e-05	PANTHER	BP
	GO:0004930	1792	7	G protein-coupled receptor activity	3.46e-08	9.71e-05	PANTHER	MF
	GO:0010033	3269	102	response to organic substance	1.27e-07	0.00119	PANTHER	BP			√
	GO:0006631	339	23	fatty acid metabolic process	2.65e-07	0.00246	PANTHER	BP		√	√
	GO:0007608	1231	3	sensory perception of smell	2.93e-07	0.00273	PANTHER	BP
	GO:0008150	18088	372	biological_process	3.18e-07	0.00296	PANTHER	BP
	GO:0023051	3265	99	regulation of signaling	8.23e-07	0.00766	PANTHER	BP			√
	GO:0051707	1367	53	response to other organism	9.07e-07	0.00844	PANTHER	BP			√
	GO:0043207	1371	53	response to external biotic stimulus	9.42e-07	0.00877	PANTHER	BP			√
	GO:0005737	10883	252	cytoplasm	1.2e-06	0.00177	PANTHER	CC	√		√
	GO:0044419	1531	57	biological process involved in interspecies interaction between organisms	1.25e-06	0.0116	PANTHER	BP			√
	GO:0006629	1126	46	lipid metabolic process	1.45e-06	0.0134	PANTHER	BP		√	√
	GO:0010646	3253	98	regulation of cell communication	1.56e-06	0.0146	PANTHER	BP			√
	GO:0044255	888	39	cellular lipid metabolic process	1.76e-06	0.0164	PANTHER	BP		√	√
	GO:0009607	1402	53	response to biotic stimulus	2.11e-06	0.0197	PANTHER	BP		√	√
	GO:0032502	5735	150	developmental process	3.68e-06	0.0342	PANTHER	BP			√
	GO:0006082	857	37	organic acid metabolic process	4.41e-06	0.0411	PANTHER	BP		√	√
	GO:0007186	2088	14	G protein-coupled receptor signaling pathway	4.46e-06	0.0415	PANTHER	BP
	GO:0048583	3792	108	regulation of response to stimulus	4.73e-06	0.044	PANTHER	BP			√
	GO:0042127	1732	60	regulation of cell population proliferation	4.96e-06	0.0462	PANTHER	BP			√
	GO:0006950	3347	98	response to stress	5.78e-06	0.0538	PANTHER	BP			√
	GO:0110165	18626	376	cellular anatomical entity	6.39e-06	0.00939	PANTHER	CC
	GO:0004888	2201	16	transmembrane signaling receptor activity	7.67e-06	0.0215	PANTHER	MF
	GO:0048518	6205	158	positive regulation of biological process	8.17e-06	0.076	PANTHER	BP			√
	GO:0048522	5733	148	positive regulation of cellular process	8.42e-06	0.0783	PANTHER	BP			√
	GO:0032787	517	26	monocarboxylic acid metabolic process	8.89e-06	0.0828	PANTHER	BP		√	√
	GO:0009966	2818	85	regulation of signal transduction	9.74e-06	0.0906	PANTHER	BP			√
	GO:0042593	251	17	glucose homeostasis	9.9e-06	0.0921	PANTHER	BP	√		√
	GO:0005622	13681	297	intracellular anatomical structure	1.04e-05	0.0153	PANTHER	CC			√
	GO:0033500	253	17	carbohydrate homeostasis	1.09e-05	0.102	PANTHER	BP		√	√
	GO:0048519	5314	139	negative regulation of biological process	1.12e-05	0.104	PANTHER	BP			√
	GO:0044281	1502	53	small molecule metabolic process	1.19e-05	0.111	PANTHER	BP		√	√
	GO:0010647	1752	59	positive regulation of cell communication	1.36e-05	0.126	PANTHER	BP			√
	GO:0070887	2812	84	cellular response to chemical stimulus	1.39e-05	0.129	PANTHER	BP			√
	GO:0023056	1758	59	positive regulation of signaling	1.44e-05	0.134	PANTHER	BP		√	√
	GO:0048869	3471	99	cellular developmental process	1.5e-05	0.14	PANTHER	BP			√
	GO:0048856	5312	138	anatomical structure development	1.5e-05	0.139	PANTHER	BP			√
	GO:0009611	470	24	response to wounding	1.56e-05	0.145	PANTHER	BP		√	√
	GO:0008152	7777	187	metabolic process	2.08e-05	0.194	PANTHER	BP
	GO:0060089	2350	19	molecular transducer activity	2.08e-05	0.0583	PANTHER	MF
	GO:0038023	2350	19	signaling receptor activity	2.08e-05	0.0583	PANTHER	MF
	GO:0043436	823	34	oxoacid metabolic process	2.31e-05	0.215	PANTHER	BP			√
	GO:0001676	117	11	long-chain fatty acid metabolic process	2.39e-05	0.222	PANTHER	BP		√
	GO:0009967	1542	53	positive regulation of signal transduction	2.4e-05	0.224	PANTHER	BP			√
	GO:0071704	7341	178	organic substance metabolic process	2.6e-05	0.242	PANTHER	BP
	GO:0005575	18830	377	cellular_component	2.79e-05	0.0411	PANTHER	CC
	GO:0098542	860	35	defense response to other organism	2.97e-05	0.277	PANTHER	BP		√	√
	GO:0009987	15531	326	cellular process	3.09e-05	0.288	PANTHER	BP
	GO:0032268	2437	74	regulation of cellular protein metabolic process	3.36e-05	0.313	PANTHER	BP			√
	GO:0019752	804	33	carboxylic acid metabolic process	3.44e-05	0.321	PANTHER	BP			√
	GO:0051239	2783	82	regulation of multicellular organismal process	3.44e-05	0.32	PANTHER	BP			√
	GO:0005783	1686	56	endoplasmic reticulum	3.44e-05	0.0506	PANTHER	CC	√	√	√
	GO:0065008	4019	109	regulation of biological quality	3.45e-05	0.321	PANTHER	BP
	GO:0002521	370	20	leukocyte differentiation	3.75e-05	0.349	PANTHER	BP		√
	GO:0009615	253	16	response to virus	3.94e-05	0.367	PANTHER	BP		√	√
	GO:0048523	4870	127	negative regulation of cellular process	4.08e-05	0.38	PANTHER	BP			√
	GO:0048731	4492	119	system development	4.13e-05	0.384	PANTHER	BP
	GO:0050907	1241	6	detection of chemical stimulus involved in sensory perception	4.36e-05	0.405	PANTHER	BP
	GO:1902042	30	6	negative regulation of extrinsic apoptotic signaling pathway via death domain receptors	4.4e-05	0.41	PANTHER	BP	√		√
	GO:0006952	1214	44	defense response	4.61e-05	0.429	PANTHER	BP		√	√
	GO:0034097	920	36	response to cytokine	5.49e-05	0.511	PANTHER	BP	√	√
	GO:0022603	970	37	regulation of anatomical structure morphogenesis	5.55e-05	0.517	PANTHER	BP		√
	GO:0030154	3424	95	cell differentiation	6.29e-05	0.585	PANTHER	BP			√
	GO:0010817	575	26	regulation of hormone levels	6.32e-05	0.588	PANTHER	BP			√
	GO:0042060	324	18	wound healing	6.55e-05	0.61	PANTHER	BP		√	√
	GO:0043227	10815	242	membrane-bounded organelle	6.66e-05	0.0978	PANTHER	CC
	GO:0001961	49	7	positive regulation of cytokine-mediated signaling pathway	6.95e-05	0.646	PANTHER	BP			√
	GO:1902531	1597	53	regulation of intracellular signal transduction	7.44e-05	0.692	PANTHER	BP		√	√
	GO:0032101	895	35	regulation of response to external stimulus	7.55e-05	0.703	PANTHER	BP		√	√
	GO:0003824	5660	142	catalytic activity	7.64e-05	0.214	PANTHER	MF			√
	GO:0045087	623	27	innate immune response	7.66e-05	0.713	PANTHER	BP	√	√	√
	GO:1902041	50	7	regulation of extrinsic apoptotic signaling pathway via death domain receptors	7.8e-05	0.726	PANTHER	BP			√
	GO:0015645	20	5	fatty acid ligase activity	7.83e-05	0.22	PANTHER	MF			√
	GO:0009593	1275	7	detection of chemical stimulus	8.99e-05	0.837	PANTHER	BP
	GO:0032305	21	5	positive regulation of icosanoid secretion	9.55e-05	0.889	PANTHER	BP			√
	GO:0051246	2604	76	regulation of protein metabolic process	0.000107	0.998	PANTHER	BP
	GO:0044238	6762	163	primary metabolic process	0.000115	1	PANTHER	BP
	GO:0065009	3035	85	regulation of molecular function	0.000124	1	PANTHER	BP			√
	GO:0050906	1325	8	detection of stimulus involved in sensory perception	0.000128	1	PANTHER	BP
	GO:0060760	55	7	positive regulation of response to cytokine stimulus	0.000134	1	PANTHER	BP			√
	GO:0016709	55	7	oxidoreductase activity, acting on paired donors, with incorporation or reduction of molecular oxygen, NAD(P)H as one donor, and incorporation of one atom of oxygen	0.000134	0.376	PANTHER	MF			√
	GO:0032103	409	20	positive regulation of response to external stimulus	0.000138	1	PANTHER	BP		√
	GO:0002376	2119	64	immune system process	0.00014	1	PANTHER	BP			√
	GO:0016877	38	6	ligase activity, forming carbon-sulfur bonds	0.000141	0.396	PANTHER	MF			√
	GO:0048513	3554	96	animal organ development	0.000145	1	PANTHER	BP
	GO:0050790	2364	70	regulation of catalytic activity	0.000146	1	PANTHER	BP			√
	GO:0001775	633	27	cell activation	0.00015	1	PANTHER	BP		√
	GO:0043226	12362	268	organelle	0.000159	0.233	PANTHER	CC
	GO:0042493	640	27	response to drug	0.000161	1	PANTHER	BP	√	√
	GO:0051240	1583	51	positive regulation of multicellular organismal process	0.000164	1	PANTHER	BP		√
	GO:0016405	24	5	CoA-ligase activity	0.000165	0.463	PANTHER	MF			√
	GO:0048584	2178	65	positive regulation of response to stimulus	0.00017	1	PANTHER	BP			√
	GO:0071310	2221	66	cellular response to organic substance	0.000187	1	PANTHER	BP			√
	GO:0007275	4940	125	multicellular organism development	0.000199	1	PANTHER	BP
	GO:0072376	13	4	protein activation cascade	0.000217	1	PANTHER	BP
	GO:0006690	127	10	icosanoid metabolic process	0.000218	1	PANTHER	BP		√
	GO:0043167	5050	127	ion binding	0.000223	0.626	PANTHER	MF
	GO:0043231	10114	226	intracellular membrane-bounded organelle	0.000224	0.329	PANTHER	CC

## Sheet: Table S6
	Table S6. Top 20 Gene Ontology Biological Process terms
	RANK	MOET	adj. p-value	Overlap (rank)	DAVID	adj. p-value	GSEA	adj. p-value	Panther	adj. p-value
	1	response to external stimulus	9.73e-05	p(1)	negative regulation of extrinsic apoptotic signaling pathway	0.10682	small molecule metabolic process	3.9e-15	response to external stimulus	3.7e-05
	2	cellular response to chemical stimulus	0.00197	p(30)	glucose homeostasis	0.773812	defense response	9.14e-15	detection of chemical stimulus involved in sensory perception of smell	8.11e-05
	3	response to organic substance	0.0035	p(3)	innate immune response	0.986286	organic acid metabolic process	9.14e-15	response to organic substance	0.00119
	4	biological process involved in interspecies interaction between organisms	0.0049	p(10)	steroid metabolic process	0.998749	homeostatic process	3.19e-14	fatty acid metabolic process	0.00246
	5	amide transport	0.00702		ISG15-protein conjugation	0.999179	response to cytokine	7.7e-14	sensory perception of smell	0.00273
	6	regulation of signaling	0.00866	p(7)	modification-dependent protein catabolic process	0.999179	lipid metabolic process	4.36e-12	biological_process	0.00296
	7	acute inflammatory response	0.00922		biosynthetic process	0.999986	chemical homeostasis	5.1e-12	regulation of signaling	0.00766
	8	response to stress	0.0123	p(20)	response to type I interferon	1	response to oxygen containing compound	5.1e-12	response to other organism	0.00844
	9	small molecule metabolic process	0.0123	g(1)p(28)	peroxisome organization	1	response to biotic stimulus	2.02e-11	response to external biotic stimulus	0.00877
	10	regulation of cell communication	0.0134	p(12)	response to oxidative stress	1	positive regulation of signaling	8.11e-11	biological process involved in interspecies interaction between organisms	0.0116
	11	organic acid metabolic process	0.0142	p(16)	negative regulation of angiogenesis	1	cell cell signaling	8.11e-11	lipid metabolic process	0.0134
	12	regulation of signal transduction	0.0168	p(24)	response to lipopolysaccharide	1	defense response to other organism	9.98e-11	regulation of cell communication	0.0146
	13	cellular lipid metabolic process	0.0174	g(13)p(13)	detection of chemical stimulus involved in sensory perception of bitter taste	1	cellular lipid metabolic process	9.98e-11	cellular lipid metabolic process	0.0164
	14	fatty acid metabolic process	0.018	g(17)p(4)	response to cytokine	1	cell population proliferation	2.15e-10	response to biotic stimulus	0.0197
	15	negative regulation of ubiquitin-protein transferase activity	0.02		cellular response to leptin stimulus	1	apoptotic process	4.09e-10	developmental process	0.0342
	16	lipid metabolic process	0.0238	g(6)p(11)	positive regulation of gene expression	1	cytokine mediated signaling pathway	9.29e-10	organic acid metabolic process	0.0411
	17	defense response	0.0242	g(2)p(52)	one-carbon metabolic process	1	fatty acid metabolic process	9.33e-10	G protein-coupled receptor signaling pathway	0.0415
	18	positive regulation of signal transduction	0.0265	p(38)	single organismal cell-cell adhesion	1	innate immune response	9.33e-10	regulation of response to stimulus	0.044
	19	response to other organism	0.033	p(8)	xenobiotic metabolic process	1	biological adhesion	1.21e-09	regulation of cell population proliferation	0.0462
	20	regulation of response to stimulus	0.034	p(18)	negative regulation of endothelial cell apoptotic process	1	regulation of immune system process	1.21e-09	response to stress	0.0538
	p-values represent corrected p-value calculation within each software. Overlap rank column denotes each software (d=DAVID, g=GSEA, p=PANTHER) rank for the associated MOET term. Underlined terms overlap a top 20 term from MOET

## Sheet: Table S7
	Table S7. Term overlap of Liver DEG set compared to DOID:0060158 gene set using MOET
			Top 25 terms	All results from ontology (Bonferroni corrected; p<0.05)
	Gene set name	Genes in set	(all MOET ontologies)	GO terms	DO terms	PW terms	MP terms	ChEBI terms
	Liver DEGs	552	150	70	32	8	2	1829
	Acquired metabolic disease (DOID:0060158)	2222	150	3361	1487	268	70	6928
	Common genes/terms	110	47	62	32	7	2	1829

## Sheet: Table S8
	Table S8. Term overlap from Liver DEG set compared to DOID:0060158 gene set top 100 MOET results
	Ontology ID	Term name	Reference set	Liver genes	AMD genes	Liver p-value	AMD p-value
	DOID:3118	hepatobiliary disease	2485	134	938	2.41e-09	1.52e-194
	DOID:409	liver disease	2389	123	904	7.24e-07	2.99e-186
	DOID:0050117	disease by infectious agent	1815	100	674	1.71e-06	6.58e-124
	DOID:9004384	Bacterial Infections and Mycoses	711	52	431	5.97e-06	7.49e-170
	DOID:9003859	Immune & Inflammatory Diseases	3319	152	1186	1.3e-05	1.99e-241
	DOID:77	gastrointestinal system disease	5382	219	1448	2.14e-05	3.77e-166
	DOID:9005372	Inflammation	2052	104	912	6.86e-05	4.76e-252
	DOID:28	endocrine system disease	5223	211	1748	0.000115	0
	DOID:2914	immune system disease	2768	129	996	0.000132	2.15e-191
	DOID:0060158	acquired metabolic disease	2255	110	2234	0.000187	0
	DOID:104	bacterial infectious disease	615	43	384	0.000569	2.96e-156
	DOID:934	viral infectious disease	1508	79	515	0.00135	1.86e-74
	DOID:9008680	Respiratory Tract Infections	507	37	297	0.00148	5.17e-108
	DOID:3146	lipid metabolism disorder	806	50	400	0.00215	1.7e-115
	DOID:9002150	RNA Virus Infections	1340	71	437	0.0038	9.35e-55
	DOID:5082	liver cirrhosis	1098	61	447	0.00514	4.18e-92
	DOID:9004484	Sepsis	369	29	303	0.00592	1.71e-177
	DOID:9000169	Systemic Inflammatory Response Syndrome	371	29	305	0.00662	5.01e-179
	DOID:417	autoimmune disease	1514	76	712	0.0116	3.36e-204
	DOID:9000784	Fibrosis	1388	71	585	0.0133	4.88e-134
	DOID:9351	diabetes mellitus	1184	63	1179	0.0141	0
	DOID:612	primary immunodeficiency disease	2235	102	863	0.0149	1.74e-182
	DOID:0050013	carbohydrate metabolism disease	1321	68	1311	0.0176	0
	DOID:4194	glucose metabolism disease	1321	68	1311	0.0176	0
	DOID:9002549	Shock	391	29	321	0.0184	1.39e-188
	DOID:9004611	Pathologic Processes	6228	231	1651	0.0275	5.42e-207
	DOID:9006810	Drug-Related Side Effects and Adverse Reactions	598	38	318	0.028	2.35e-100
	DOID:9005036	Bacteremia	167	17	151	0.0284	6.91e-99
	DOID:9005930	Endotoxemia	152	16	140	0.0334	3.68e-94
	DOID:9008067	Toxemia	152	16	140	0.0334	3.68e-94
	DOID:9001573	Experimental Liver Cirrhosis	891	50	312	0.0358	2.18e-44
	DOID:326	ischemia	1276	65	950	0.0404	0
	PW:0000502	complement system pathway	71	12	45	0.00421	2.97e-09
	PW:0000058	fatty acid metabolic pathway	192	20	72	0.00771	0.0288
	PW:0000234	innate immune response pathway	297	26	141	0.00819	3.91e-16
	PW:0000474	coagulation cascade pathway	73	11	45	0.0331	1.22e-08
	PW:0000922	blood and blood forming organs drug pathway	62	10	45	0.0416	1.32e-12
	PW:0001651	antithrombotic drug pathway	62	10	45	0.0416	1.32e-12
	PW:0000013	disease pathway	1956	94	699	0.0494	1.24e-42
	GO:0010033	response to organic substance	3876	173	1320	5.61e-11	0
	GO:0009605	response to external stimulus	3186	149	1025	2.44e-10	7.65e-286
	GO:0006952	defense response	1673	94	480	2.2e-09	9.4e-93
	GO:0044419	biological process involved in interspecies interaction between organisms	1822	96	532	4.94e-08	5.39e-108
	GO:0051707	response to other organism	1692	90	502	1.56e-07	6.89e-104
	GO:0043207	response to external biotic stimulus	1696	90	503	1.77e-07	4.65e-104
	GO:0045087	innate immune response	819	56	177	1.8e-07	7.78e-15
	GO:0009607	response to biotic stimulus	1735	91	515	2.5e-07	4.13e-107
	GO:0044281	small molecule metabolic process	1784	92	535	4.74e-07	4.93e-114
	GO:0034097	response to cytokine	1144	68	430	6.08e-07	1.9e-127
	GO:0098542	defense response to other organism	1103	66	254	8.95e-07	2.33e-27
	GO:0006082	organic acid metabolic process	1004	62	327	9.78e-07	3.38e-75
	GO:0006950	response to stress	4024	163	1109	1.74e-06	5.76e-247
	GO:0006629	lipid metabolic process	1360	75	408	1.88e-06	1.48e-83
	GO:0032787	monocarboxylic acid metabolic process	656	46	231	5.3e-06	2.64e-58
	GO:0043436	oxoacid metabolic process	972	59	315	5.48e-06	1.54e-71
	GO:0002526	acute inflammatory response	132	19	80	7.93e-06	8.03e-39
	GO:0071310	cellular response to organic substance	2861	124	964	1.09e-05	1.22e-282
	GO:0019752	carboxylic acid metabolic process	954	57	312	1.93e-05	7.02e-72
	GO:0044255	cellular lipid metabolic process	1017	59	283	2.96e-05	6.14e-48
	GO:0006631	fatty acid metabolic process	424	34	159	3.42e-05	7.41e-43
	GO:0071345	cellular response to cytokine stimulus	1008	58	360	5.44e-05	5.9e-97
	GO:0006955	immune response	1932	91	431	6.02e-05	9.67e-47
	GO:1901700	response to oxygen-containing compound	2349	103	1057	0.000219	0
	GO:0005783	endoplasmic reticulum	1758	82	335	3.72e-05	6.04e-26
	GO:0048583	regulation of response to stimulus	3973	152	959	0.000498	2.61e-155
	GO:0002250	adaptive immune response	519	36	130	0.000507	1.53e-15
	GO:0006954	inflammatory response	738	45	311	0.000547	8.78e-105
	GO:0065008	regulation of biological quality	4167	157	1139	0.000752	7.5e-253
	GO:0002376	immune system process	2913	119	658	0.000752	5.42e-81
	GO:0009615	response to virus	330	27	84	0.000871	1.8e-09
	GO:0042493	response to drug	652	41	401	0.000925	6.3e-218
	GO:0005488	binding	17053	482	2052	0.000181	5.67e-73
	GO:0015849	organic acid transport	346	27	126	0.00224	9.9e-32
	GO:0002460	adaptive immune response based on somatic recombination of immune receptors built from immunoglobulin superfamily domains	420	30	107	0.00336	7.68e-13
	GO:0005737	cytoplasm	11416	345	1581	0.000393	1.4e-67
	GO:0051239	regulation of multicellular organismal process	2919	116	897	0.00481	3.07e-223
	GO:1902042	negative regulation of extrinsic apoptotic signaling pathway via death domain receptors	31	8	14	0.00521	0.0197
	GO:0032502	developmental process	6753	226	1409	0.00565	2.96e-201
	GO:0023051	regulation of signaling	3492	133	870	0.00608	1.34e-145
	GO:0009966	regulation of signal transduction	2935	116	717	0.00632	1.37e-108
	GO:0003824	catalytic activity	5804	201	855	0.00124	2.4e-29
	GO:0004497	monooxygenase activity	149	16	39	0.00193	0.000145
	GO:0008202	steroid metabolic process	332	25	155	0.0116	6.94e-57
	GO:0008283	cell population proliferation	2143	90	673	0.0125	6.79e-162
	GO:0032101	regulation of response to external stimulus	936	49	350	0.0131	1.06e-100
	GO:0033559	unsaturated fatty acid metabolic process	136	15	46	0.0144	1.64e-08
	GO:0010646	regulation of cell communication	3481	131	869	0.0145	5.43e-146
	GO:0048856	anatomical structure development	6178	208	1312	0.0155	1.14e-185
	GO:0006690	icosanoid metabolic process	138	15	49	0.0174	3.64e-10
	GO:0009611	response to wounding	630	37	284	0.019	7.06e-104
	GO:0002443	leukocyte mediated immunity	513	32	131	0.0261	1.83e-16
	GO:0002703	regulation of leukocyte mediated immunity	263	21	89	0.031	5.71e-19
	GO:0042886	amide transport	375	26	182	0.0328	5.59e-71
	GO:1902041	regulation of extrinsic apoptotic signaling pathway via death domain receptors	51	9	21	0.0329	0.000385
	GO:0046942	carboxylic acid transport	310	23	110	0.0379	3.66e-26
	GO:0042127	regulation of cell population proliferation	1798	77	614	0.0387	7.22e-166
	GO:0033993	response to lipid	1376	63	698	0.0387	0
	GO:0001819	positive regulation of cytokine production	501	31	191	0.0434	1.29e-53
	GO:1902533	positive regulation of intracellular signal transduction	1009	50	338	0.0473	1.01e-81
	GO:0002682	regulation of immune system process	1534	68	419	0.0474	4.37e-72
	GO:0051240	positive regulation of multicellular organismal process	1657	72	596	0.0494	3.45e-173
	MP:0005378	growth/size/body region phenotype	134	8	48	0.00723	1.54e-15
	MP:0003632	abnormal nervous system morphology	72	6	23	0.0153	6.32e-05
	CHEBI:38999	GABA-gated chloride channel antagonist	5009	270	940	3.28e-37	1.86e-72
	CHEBI:27856	acetamide	5462	280	1004	4.61e-35	2.87e-74
	CHEBI:25705	organochlorine insecticide	5542	282	1091	7.78e-35	4.19e-106
	CHEBI:23148	chloromethanes	7273	331	1326	1.88e-34	4.04e-114
	CHEBI:23457	cyclodiene organochlorine insecticide	4586	250	872	7.93e-34	4.89e-68
	CHEBI:27385	tetrachloromethane	7195	327	1301	1.68e-33	4.19e-107
	CHEBI:22926	bromohydrocarbon	1159	115	309	2.98e-33	4.38e-47
	CHEBI:38656	organochlorine pesticide	6292	300	1186	1.06e-32	1.78e-105
	CHEBI:39226	chlorocarbon	7513	334	1337	1.1e-32	3.38e-106
	CHEBI:39089	cyclic sulfite ester	4391	239	804	1.84e-31	6.02e-53
	CHEBI:4791	endosulfan	4391	239	804	1.84e-31	6.02e-53
	CHEBI:39088	sulfite ester	4392	239	805	1.91e-31	3.05e-53
	CHEBI:26823	sulfites	4404	239	812	3.01e-31	4.18e-55
	CHEBI:39087	sulfurous acid derivative	4404	239	812	3.01e-31	4.18e-55
	CHEBI:35803	nitrosamine	3796	218	919	5.88e-31	4.73e-142
	CHEBI:16183	methane	9968	392	1643	6.33e-31	8.86e-121
	CHEBI:35230	fossil fuel	9968	392	1643	6.33e-31	8.86e-121
	CHEBI:39279	halomethane	9968	392	1643	6.33e-31	8.86e-121
	CHEBI:83628	N-acylammonia	9308	375	1407	2.88e-30	1.38e-54
	CHEBI:22160	acetamides	12407	441	1838	7.51e-29	5.23e-98
	CHEBI:23128	chloroalkane	9141	368	1492	7.93e-29	9.8e-93
	CHEBI:33292	fuel	10816	407	1762	1.13e-28	9.15e-138
	CHEBI:8064	phenformin	423	66	137	1.13e-28	6.44e-28
	CHEBI:3179	bromobenzene	794	89	191	1.47e-28	2.6e-21
	CHEBI:37148	bromoarene	795	89	192	1.62e-28	1.15e-21
	Table includes all Bonferoni corrected terms with p-value <0.05; (only top 25 results from ChEBI are shown)

## Sheet: Table S9
	Table S9. Term overlap from Liver DEG set compared to DOID:0060158 gene set from top 25 ranked terms in each MOET ontology result
	Ontology ID	Term name	Reference set	Liver genes	AMD genes	Liver p-value	AMD p-value
	DOID:28	endocrine system disease	5223	211	1748	0.000115	0
	DOID:0060158	acquired metabolic disease	2255	110	2234	0.000187	0
	DOID:9351	diabetes mellitus	1184	63	1179	0.0141	0
	DOID:0050013	carbohydrate metabolism disease	1321	68	1311	0.0176	0
	DOID:4194	glucose metabolism disease	1321	68	1311	0.0176	0
	PW:0000234	innate immune response pathway	297	26	141	0.00819	3.91e-16
	PW:0000013	disease pathway	1956	94	699	0.0494	1.24e-42
	PW:0000754	drug pathway	397	28	185	0.185	7.43e-21
	GO:0010033	response to organic substance	3876	173	1320	5.61e-11	0
	GO:0009605	response to external stimulus	3186	149	1025	2.44e-10	7.65e-286
	GO:0006950	response to stress	4024	163	1109	1.74e-06	5.76e-247
	GO:0071310	cellular response to organic substance	2861	124	964	1.09e-05	1.22e-282
	MP:0005378	growth/size/body region phenotype	134	8	48	0.00723	1.54e-15
	MP:0003631	nervous system phenotype	108	6	32	0.149	8.65e-07
	MP:0005385	cardiovascular system phenotype	156	7	50	0.169	6.01e-14
	MP:0001544	abnormal cardiovascular system physiology	125	6	35	0.328	6.7e-07
	MP:0003956	abnormal body size	101	5	35	0.803	6.31e-10
	MP:0002089	abnormal postnatal growth/weight/body size	102	5	35	0.838	8.88e-10
	MP:0001422	abnormal drinking behavior	15	2	11	1	5.37e-06
	HP:0000005	Mode of inheritance	4254	131	1002	0.0838	7.74e-131
	HP:0010978	Abnormality of immune system physiology	1468	54	424	1	3.47e-63
	HP:0002715	Abnormality of the immune system	1830	63	511	1	7.34e-74
	p-values displayed are Bonferoni corrected for multiple comparisons

## Sheet: Table S10
	Table S10. SNV count from common genes between LN vs LH liver DEG set and DOID:0060158 gene set
	Common genes	SNVs LN v LH	Unique SNVs LN v RN_7.2	Unique SNVs LH v RN_7.2	Probably/Possibly Damaging SNV (LN/MavRrrcAek (2020))	Probably/Possibly Damaging SNV (LH/MavRrrcAek (2020))
	Abcc8	0	0	0	0	0
	Adamts1	10	9	1	0	0
	Adora1	37	28	9	0	0
	Adora2b	15	15	0	0	0
	Agtr1a	19	1	18	0	0
	Ahr	20	1	19	1	1
	Aif1	1	0	1	0	0
	Akr1c1	5	0	5	0	0
	Akr1c2	15	4	11	0	0
	Aqp1	0	0	0	0	0
	Ar	62	9	53	0	0
	Aspa	35	1	34	0	0
	Atf3	39	39	0	0	0
	Bhmt	27	1	26	0	0
	Blk	80	80	0	0	0
	C1s	4	1	3	0	0
	C5	72	4	68	0	0
	C6	121	0	121	0	0
	Ca3	1	0	1	0	0
	Calr	0	0	0	0	0
	Ccbe1	888	387	501	0	0
	Ces1d	256	192	64	0	0
	Chka	37	36	1	0	0
	Cpt1b	2	0	2	0	0
	Crat	0	0	0	0	0
	Csf1	13	0	13	0	0
	Cth	57	57	0	0	0
	Cxcl1	0	0	0	0	0
	Cyp2b1	14	0	14	0	0
	Cyp2b3	49	0	49	0	0
	Cyp2e1	1	0	1	0	0
	Cyp2j4	0	0	0	0	0
	Dcn	48	10	38	0	0
	Ech1	15	0	15	0	0
	Enpp1	387	0	387	0	2
	Ephx2	29	2	27	0	0
	F8	30	5	25	0	0
	Fam167a	6	6	0	0	0
	Fga	1	0	1	0	0
	Fgb	1	0	1	0	0
	Fgg	1	0	1	0	0
	Gas6	0	0	0	0	0
	Gnat1	3	0	3	0	0
	Hgf	1	0	1	0	0
	Hhex	0	0	0	0	0
	Hmox1	13	5	8	0	0
	Hp	0	0	0	0	0
	Hpx	5	2	3	0	0
	Icam1	0	0	0	0	0
	Id1	0	0	0	0	0
	Igfbp2	0	0	0	0	0
	Il18bp	1	1	0	0	0
	Irak3	95	95	0	0	0
	Irf1	10	1	9	0	0
	Irf9	0	0	0	0	0
	Isg15	0	0	0	0	0
	Itih4	1	0	1	0	0
	Jak3	3	0	3	0	0
	Jun	0	0	0	0	0
	Klrg1	2	0	2	0	0
	Lactb	2	1	1	0	0
	Lhx1	7	0	7	0	0
	Lpin1	35	2	33	0	0
	Manf	0	0	0	0	0
	Map2k6	0	0	0	0	0
	Map3k5	0	0	0	0	0
	Mapk9	61	12	49	0	0
	Mbp	125	1	124	0	0
	Me1	68	8	60	0	0
	Mme	32	6	26	0	0
	Myo19	0	0	0	0	0
	Ndn	0	0	0	0	0
	Negr1	1283	835	448	0	0
	Npy	1	0	1	0	0
	Nr1i2	32	6	26	0	0
	Pax6	11	0	11	0	0
	Pdha1	2	1	1	0	0
	Pex11a	10	2	8	0	0
	Pfas	31	0	31	0	0
	Pfkfb1	11	2	9	0	0
	Pgap2	19	6	13	0	0
	Pianp	1	0	1	0	0
	Prkaa1	51	0	51	0	0
	Psmb8	1	0	1	0	0
	Psmb9	3	2	1	0	0
	Ptprn	9	9	0	0	0
	Ptprn2	89	88	1	0	0
	Rfx6	0	0	0	0	0
	Sarm1	2	0	2	0	0
	Sat1	0	0	0	0	0
	Sdf2l1	3	0	3	0	0
	Serpina1	18	2	16	0	0
	Serpina12	3	0	3	0	0
	Serpina7	0	0	0	0	0
	Slc11a1	14	14	0	1	0
	Slc17a8	124	43	81	0	0
	Slc1a2	245	103	142	0	0
	Slc29a1	0	0	0	0	0
	Slc46a1	0	0	0	0	0
	Socs3	4	0	4	0	0
	Sstr3	0	0	0	0	0
	Stat3	10	0	10	0	0
	Tap1	1	1	0	1	1
	Tapbpl	1	1	0	0	0
	Tfrc	12	0	12	0	0
	Tgm2	78	0	78	0	0
	Tmem164	0	0	0	0	0
	Trpm2	36	11	25	0	0
	Usp18	0	0	0	0	0
	Zfp354a	4	2	2	0	0

[truncated: 1 more sheets: Table S11]
